# Supplementary material for: Clear cell renal cell carcinoma associated microRNA expression signatures identified by an integrated bioinformatics analysis
Source: J Transl Med. 2013 Jul 10;11:169. doi: 10.1186/1479-5876-11-169 (PMC3740788; doi:10.1186/1479-5876-11-169)
Supplement: Additional file 1 — Summary of gene expression datasets used in this study. [file 1479-5876-11-169-S1.xls]

## Sheet: Sheet1
Additional file 1 - Summary of gene expression datasets used in this study
GEO accession	Platforms	Probe Number	Number of samples
			normal tissue	cancer tissue
GSE14762	Affymetrix HGU133A	17136	12	10
GSE14994	Affymetrix HGU133A	8197	11	59
GSE15641	Affymetrix HGU133A	8270	23	32
GSE17816	Affymetrix HGU133A	17668	9	36
