# Supplementary material for: Clear cell renal cell carcinoma associated microRNA expression signatures identified by an integrated bioinformatics analysis
Source: J Transl Med. 2013 Jul 10;11:169. doi: 10.1186/1479-5876-11-169 (PMC3740788; doi:10.1186/1479-5876-11-169)
Supplement: Additional file 2 — DE-miRNA list after POMA filtration for each dataset. [file 1479-5876-11-169-S2.xls]

## Sheet: Sheet1
Additional file 2 - DE-miRNA list after POMA filtration for each dataset
GSE11016	GSE12105	GSE16441	GSE23085	Weng
hsa-miR-124-3p	hsa-miR-122-5p	hsa-miR-122-3p	hsa-miR-10b-3p	hsa-miR-122-5p
hsa-miR-125b-1-3p	hsa-miR-126-3p	hsa-miR-122-5p	hsa-miR-10b-5p	hsa-miR-126-3p
hsa-miR-135b-3p	hsa-miR-126-5p	hsa-miR-126-3p	hsa-miR-122-3p	hsa-miR-1270
hsa-miR-138-5p	hsa-miR-129-5p	hsa-miR-138-5p	hsa-miR-122-5p	hsa-miR-129-5p
hsa-miR-145-5p	hsa-miR-138-5p	hsa-miR-141-3p	hsa-miR-126-3p	hsa-miR-135b
hsa-miR-15b-5p	hsa-miR-141-3p	hsa-miR-146a-5p	hsa-miR-1290	hsa-miR-138-5p
hsa-miR-16-5p	hsa-miR-149-5p	hsa-miR-153	hsa-miR-135b-3p	hsa-miR-141
hsa-miR-185-5p	hsa-miR-155-5p	hsa-miR-155-5p	hsa-miR-138-5p	hsa-miR-155-5p
hsa-miR-192-5p	hsa-miR-16-5p	hsa-miR-15b-5p	hsa-miR-155-5p	hsa-miR-15b-5p
hsa-miR-204-5p	hsa-miR-184	hsa-miR-16-5p	hsa-miR-15b-5p	hsa-miR-184
hsa-miR-205-5p	hsa-miR-204-5p	hsa-miR-184	hsa-miR-16-5p	hsa-miR-199b-5p
hsa-miR-210	hsa-miR-205-5p	hsa-miR-210	hsa-miR-184	hsa-miR-200
hsa-miR-224-5p	hsa-miR-210	hsa-miR-21-5p	hsa-miR-192-5p	hsa-miR-205-5p
hsa-miR-346	hsa-miR-224-5p	hsa-miR-224-5p	hsa-miR-197-3p	hsa-miR-210
hsa-miR-34a-5p	hsa-miR-34a-5p	hsa-miR-27b-3p	hsa-miR-210	hsa-miR-21-5p
hsa-miR-361-3p	hsa-miR-362-5p	hsa-miR-34a-3p	hsa-miR-21-5p	hsa-miR-224-5p
hsa-miR-377-3p	hsa-miR-375	hsa-miR-34a-5p	hsa-miR-218-5p	hsa-miR-335-5p
hsa-miR-378a-5p	hsa-miR-488-5p	hsa-miR-34c-5p	hsa-miR-224-5p	hsa-miR-34a-5p
hsa-miR-483-3p	hsa-miR-502-5p	hsa-miR-361-3p	hsa-miR-27b-5p	hsa-miR-375
hsa-miR-488-5p	hsa-miR-592	hsa-miR-362-5p	hsa-miR-335-5p	hsa-miR-592
hsa-miR-491-3p	hsa-miR-660-5p	hsa-miR-373-5p	hsa-miR-34a-5p	hsa-miR-660-5p
	hsa-miR-9-5p	hsa-miR-425-5p	hsa-miR-375	hsa-miR-875-5p
		hsa-miR-484	hsa-miR-532-3p	hsa-miR-885-5p
		hsa-miR-486-3p	hsa-miR-620	hsa-miR-9
		hsa-miR-486-5p	hsa-miR-629-5p	hsa-miR-934
		hsa-miR-488-3p	hsa-miR-630
		hsa-miR-532-3p	hsa-miR-660-5p
		hsa-miR-571	hsa-miR-874
		hsa-miR-590-5p	hsa-miR-936
		hsa-miR-592	hsa-miR-939
		hsa-miR-629-3p	hsa-miR-96-5p
		hsa-miR-660-5p
		hsa-miR-885-3p
		hsa-miR-885-5p
		hsa-miR-9-5p
