# Supplementary material for: Clear cell renal cell carcinoma associated microRNA expression signatures identified by an integrated bioinformatics analysis
Source: J Transl Med. 2013 Jul 10;11:169. doi: 10.1186/1479-5876-11-169 (PMC3740788; doi:10.1186/1479-5876-11-169)
Supplement: Additional file 3 — Entrez IDs and official symbols of targeting genes for DE-miRNAs of each datasets. [file 1479-5876-11-169-S3.xls]

## Sheet: Sheet1
Additional file 3 - Entrez IDs and Official Symbols of targeting genes for DE-miRNAs of each datasets.
GSE11016		GSE12105		GSE12441		GSE23085		Weng
Entrez ID	Symbol	Entrez ID	Symbol	Entrez ID	Symbol	Entrez ID	Symbol	Entrez ID	Symbol
NM_000075	CDK4	NM_000034.2	ALDOA	NM_000034.2	ALDOA	NM_000034.2	ALDOA	NM_000034.2	ALDOA
NM_000080	CHRNE	NM_000080	CHRNE	NM_000059	BRCA2	NM_000080	CHRNE	NM_000080	CHRNE
NM_000104	CYP1B1	NM_000213.3	ITGB4	NM_000080	CHRNE	NM_000088	COL1A1	NM_000213.3	ITGB4
NM_000177	GSN	NM_000214.2	JAG1	NM_000104	CYP1B1	NM_000214.2	JAG1	NM_000214.2	JAG1
NM_000183	HADHB	NM_000245.2	c-Met	NM_000186.3	CFH	NM_000245.2	c-Met	NM_000245.2	c-Met
NM_000213.3	ITGB4	NM_000251	MSH2	NM_000214.2	JAG1	NM_000251	MSH2	NM_000332	ATXN1
NM_000214.2	JAG1	NM_000332	ATXN1	NM_000245.2	c-Met	NM_000314	PTEN	NM_001127500	MET
NM_000245.2	c-Met	NM_000365	Tpi1	NM_000247	MICA	NM_000321	pten	NM_001127617	ALDOA
NM_000251	MSH2	NM_000430	PAFAH1B1	NM_000251	MSH2	NM_000332	ATXN1	NM_001127660	MFN2
NM_000362	TIMP3	NM_000462	UBE3A	NM_000269	NME1	NM_000362	TIMP3	NM_000657	Bcl2
NM_000365	Tpi1	NM_000615.5	NCAM1	NM_000297	PKD2	NM_000365	Tpi1	NM_000702.3	ATP1A2
NM_000430	PAFAH1B1	NM_000633	BCL2	NM_000314	PTEN	NM_000378	WT1	NM_000945	PPP3R1
NM_000527.3	LDLR	NM_000657	Bcl2	NM_000321	pten	NM_000430	PAFAH1B1	NM_000946	PRIM1
NM_000611	CD59	NM_000702.3	ATP1A2	NM_000332	ATXN1	NM_000462	UBE3A	NM_000998	RPL37A
NM_000633	BCL2	NM_000945	PPP3R1	NM_000362	TIMP3	NM_000615.5	NCAM1	NM_001001323	ATP2B1
NM_000657	Bcl2	NM_000946	PRIM1	NM_000365	Tpi1	NM_000633	BCL2	NM_001001419	SMAD5
NM_000696	ALDH9A1	NM_000998	RPL37A	NM_000386.2	BLMH	NM_000657	Bcl2	NM_001001433	STX16
NM_000791	DHFR	NM_001001323	ATP2B1	NM_000430	PAFAH1B1	NM_000660	TGFB1	NM_001002814	RAB11FIP1
NM_000875.3	IGF1R	NM_001001419	SMAD5	NM_000461	THRB	NM_000702.3	ATP1A2	NM_001002860	BTBD7
NM_000944.4	PPP3CA	NM_001001433	STX16	NM_000615.5	NCAM1	NM_000791	DHFR	NM_001002909	GPATCH8
NM_000946	PRIM1	NM_001002814	RAB11FIP1	NM_000633	BCL2	NM_000863	HTR1B	NM_001003694	BRPF1
NM_000966	RARG	NM_001002860	BTBD7	NM_000657	Bcl2	NM_000875	IGF1R	NM_001004317	LIN28B
NM_001001342	BLOC1S2	NM_001002909	GPATCH8	NM_000660	TGFB1	NM_000945	PPP3R1	NM_001005609	EDA
NM_001001419	SMAD5	NM_001003694	BRPF1	NM_000676	ADORA2B	NM_000946	PRIM1	NM_001006605	LOC388650
NM_001001664	SPOPL	NM_001004317	LIN28B	NM_000702.3	ATP1A2	NM_000998	RPL37A	NM_001006610	SIAH1
NM_001002295	GATA3	NM_001005609	EDA	NM_000757	CSF1	NM_001001419	SMAD5	NM_001006946	SDC1
NM_001002814	RAB11FIP1	NM_001006605	LOC388650	NM_000875	IGF1R	NM_001001433	STX16	NM_001007156	trkC
NM_001002860	BTBD7	NM_001006610	SIAH1	NM_000882	IL12A	NM_001002295	GATA3	NM_001007466	TULP4
NM_001002909	GPATCH8	NM_001006946	SDC1	NM_000945	PPP3R1	NM_001002838	WNK3	NM_001008701	LPHN1
NM_001003681	HMGXB4	NM_001007156	trkC	NM_000946	PRIM1	NM_001002909	GPATCH8	NM_001011666	CREB5
NM_001003698	RREB1	NM_001007466	TULP4	NM_000983	RPL22	NM_001003694	BRPF1	NM_001012426	FOXP4
NM_001005609	EDA	NM_001007553	CSDE1	NM_000998	RPL37A	NM_001005209	TMEM198	NM_001014436	DBNL
NM_001006605	LOC388650	NM_001007794	CEPT1	NM_001001323	ATP2B1	NM_001005463	EBF3	NM_001017371	SP3
NM_001006610	SIAH1	NM_001008239	C18orf25	NM_001001330	REEP3	NM_001005609	EDA	NM_001018074	NR3C1
NM_001007553	CSDE1	NM_001008392	CTDSPL	NM_001001392	CD44	NM_001005861	RYK	NM_001018111	PODXL
NM_001008392	CTDSPL	NM_001008493	ENAH	NM_001001419	SMAD5	NM_001006605	LOC388650	NM_001024463	PPIP5K1
NM_001008493	ENAH	NM_001008701	LPHN1	NM_001001433	STX16	NM_001006610	SIAH1	NM_001024809	RARA
NM_001009566	CLSTN1	NM_001011666	CREB5	NM_001001481	UBE2W	NM_001006946	SDC1	NM_001025076	CELF2
NM_001010875	SLC25A30	NM_001012426	FOXP4	NM_001001740	RFWD2	NM_001007100	SCP2	NM_001025105	CSNK1A1
NM_001011666	CREB5	NM_001014436	DBNL	NM_001001787	ATP1B1	NM_001007553	CSDE1	NM_001025252	TPD52
NM_001012750	ABI1	NM_001017371	SP3	NM_001001890	RUNX1	NM_001007559	SS18	NM_001025367	VEGFA
NM_001014431.1	AKT1	NM_001018074	NR3C1	NM_001002032	HN1	NM_001007565	TFG	NM_001031358	cyclin E
NM_001017371	SP3	NM_001018111	PODXL	NM_001002909	GPATCH8	NM_001008239	C18orf25	NM_001031685	TP53BP2
NM_001017408	GOPC	NM_001024463	PPIP5K1	NM_001003681	HMGXB4	NM_001008392	CTDSPL	NM_031407	HUWE1
NM_001018074	NR3C1	NM_001024809	RARA	NM_001003694	BRPF1	NM_001008493	ENAH	NM_031469	SH3BGRL2
NM_001018111	PODXL	NM_001025076	CELF2	NM_001004127	ALG11	NM_001008541	MXI1	NM_031990	PTBP1
NM_001024463	PPIP5K1	NM_001025105	CSNK1A1	NM_001004317	LIN28B	NM_001008564	NUPL1	NM_001031695	RBM9
NM_001024649	CANX	NM_001025252	TPD52	NM_001005609	EDA	NM_001008701	LPHN1	NM_001031723	DNAJB14
NM_001024809	RARA	NM_001025367	VEGFA	NM_001006605	LOC388650	NM_001008895	CUL4A	NM_001031732	YTHDC1
NM_001025252	TPD52	NM_001031358	cyclin E	NM_001006610	SIAH1	NM_001009566	CLSTN1	NM_001031732	YTHDC1
NM_001025367	VEGFA	NM_001031723	DNAJB14	NM_001006946	SDC1	NM_001010891	MTX3	NM_001031804	MAF
NM_001031358	cyclin E	NM_001031732	YTHDC1	NM_001007156	trkC	NM_001012514	ITM2C	NM_001031804	MAF
NM_001031732	YTHDC1	NM_001031804	MAF	NM_001007466	TULP4	NM_001012732	DCTD	NM_001031835	PHKB
NM_001031835	PHKB	NM_001031835	PHKB	NM_001007553	CSDE1	NM_001013415	FBXW7	NM_001031835	PHKB
NM_001032288	UBE2V1	NM_001032288	UBE2V1	NM_001007559	SS18	NM_001017371	SP3	NM_001032288	UBE2V1
NM_001032293	ZNF207	NM_001032293	ZNF207	NM_001007794	CEPT1	NM_001017402	LAMB3	NM_001032293	ZNF207
NM_001037334	USP14	NM_001033756	VEGF-A	NM_001008239	C18orf25	NM_001017408	GOPC	NM_001033756	VEGF-A
NM_001039465	SFRS5	NM_001037954	DIXDC1	NM_001008392	CTDSPL	NM_001018005	TPM1	NM_001037954	DIXDC1
NM_001039690	CHTF8	NM_001039712	DEDD	NM_001008493	ENAH	NM_001018074	NR3C1	NM_001039712	DEDD
NM_001039709	CBFA2T2	NM_001039802	CDC42	NM_001009554	MFAP3L	NM_001018111	PODXL	NM_001039802	CDC42
NM_001039712	DEDD	NM_001040402	DCUN1D4	NM_001009922	RCHY1	NM_001024218	GPHN	NM_001040402	DCUN1D4
NM_001039840	CHIC1	NM_001042678	RHOC	NM_001011666	CREB5	NM_001024463	PPIP5K1	NM_001042678	RHOC
NM_001040402	DCUN1D4	NM_001042682	RERE	NM_001012426	FOXP4	NM_001024808	BCL7A	NM_001042682	RERE
NM_001042576	RRBP1	NM_001043318	C14orf43	NM_001012761	RGMB	NM_001024809	RARA	NM_001043318	C14orf43
NM_001042678	RHOC	NM_001048200	HIPK3	NM_001013415	FBXW7	NM_001024847	TGFBR2	NM_001048200	HIPK3
NM_001042682	RERE	NM_001077441	BCLAF1	NM_001014436	DBNL	NM_001025076	CELF2	NM_001077441	BCLAF1
NM_001043318	C14orf43	NM_001079802	FKTN	NM_001014764	TMEM93	NM_001025252	TPD52	NM_001079802	FKTN
NM_001048200	HIPK3	NM_001080950	MYO1C	NM_001017371	SP3	NM_001030055	ARHGAP5	NM_001080950	MYO1C
NM_001078166	SFRS1	NM_001083893	STRN3	NM_001017408	GOPC	NM_001031358	cyclin E	NM_001083893	STRN3
NM_001081550	THOC2	NM_001098208	HNRNPF	NM_001018005	TPM1	NM_001031685	TP53BP2	NM_001098208	HNRNPF
NM_001084	PLOD3	NM_001098426	SMARCD2	NM_001018056	VLDLR	NM_001031695	RBM9	NM_001098426	SMARCD2
NM_001098208	HNRNPF	NM_001098517	CADM1	NM_001018074	NR3C1	NM_001031732	YTHDC1	NM_001098517	CADM1
NM_001099627	FAM54B	NM_001099627	FAM54B	NM_001018111	PODXL	NM_001031804	MAF	NM_001099627	FAM54B
NM_001099678	LOC116064	NM_001099784	FBXL19	NM_001024228	ARF1	NM_001031835	PHKB	NM_001099784	FBXL19
NM_001100162	XPO7	NM_001100399.1	SCC-112	NM_001024463	PPIP5K1	NM_001032288	UBE2V1	NM_001100399.1	SCC-112
NM_001105244	PTPRM	NM_001101802	PHF21A	NM_001024649	CANX	NM_001032289	SLC35A2	NM_001101802	PHF21A
NM_001113178	NFAT5	NM_001102653	OTUD4	NM_001024808	BCL7A	NM_001032293	ZNF207	NM_001102653	OTUD4
NM_001114093	LSM14A	NM_001114093	LSM14A	NM_001024809	RARA	NM_001033520	WIPI2	NM_001114093	LSM14A
NM_001114121	CHEK1	NM_001114121	CHEK1	NM_001024847	TGFBR2	NM_001033756	VEGF-A	NM_001114121	CHEK1
NM_001114635	PLAG1	NM_001114635	PLAG1	NM_001025076	CELF2	NM_001035260	VPS26A	NM_001114635	PLAG1
NM_001114982	TP73L	NM_001114982	TP73L	NM_001025105	CSNK1A1	NM_001037332	CYFIP2	NM_001114982	TP73L
NM_001123355	PPP6C	NM_001123355	PPP6C	NM_001025243	IRAK-1	NM_001039573	SEC14L1	NM_001123355	PPP6C
NM_001127204	HMOX2	NM_001124	ADM	NM_001025252	TPD52	NM_001039712	DEDD	NM_001124	ADM
NM_001127257	SLC39A10	NM_001127204	HMOX2	NM_001025579	NDEL1	NM_001040153	SLAIN1	NM_001127204	HMOX2
NM_001127500	MET	NM_001127500	MET	NM_001030055	ARHGAP5	NM_001040284	PAPD5	NM_001127500	MET
NM_001127511	APC	NM_001127617	ALDOA	NM_001031358	cyclin E	NM_001040402	DCUN1D4	NM_001127617	ALDOA
NM_001127617	ALDOA	NM_001127892	SALL1	NM_001031685	TP53BP2	NM_001042368	RALGDS	NM_001127892	SALL1
NM_001128144	PMS1	NM_001128144	PMS1	NM_001031716	OBFC2A	NM_001042604	XRN1	NM_001128144	PMS1
NM_001128160	UBP1	NM_001128148	TFRC	NM_001031723	DNAJB14	NM_001042678	RHOC	NM_001128148	TFRC
NM_001128225	SLC39A13	NM_001128160	UBP1	NM_001031732	YTHDC1	NM_001042749	STAG2	NM_001128160	UBP1
NM_001128620	PAK1	NM_001130713	LEF1	NM_001031804	MAF	NM_001043318	C14orf43	NM_001130713	LEF1
NM_001128833	ZBTB4	NM_001130967	ZNF385A	NM_001031835	PHKB	NM_001048200	HIPK3	NM_001130967	ZNF385A
NM_001130713	LEF1	NM_001131024	PEX5	NM_001032288	UBE2V1	NM_001077198	ATG9A	NM_001131024	PEX5
NM_001130967	ZNF385A	NM_001134456	FAM55C	NM_001032293	ZNF207	NM_001077261	NCOR2	NM_001134456	FAM55C
NM_001131024	PEX5	NM_001134673	NFIA	NM_001033756	VEGF-A	NM_001080416	MYBL1	NM_001134673	NFIA
NM_001134223	USP46	NM_001135586	C5orf24	NM_001037	SCN1B	NM_001083893	STRN3	NM_001135586	C5orf24
NM_001134473	KIAA0182	NM_001135610	PRDM2	NM_001037954	DIXDC1	NM_001085464	CTNND1	NM_001135610	PRDM2
NM_001135586	C5orf24	NM_001135638	PIP5K1A	NM_001039465	SFRS5	NM_001098426	SMARCD2	NM_001135638	PIP5K1A
NM_001135610	PRDM2	NM_001136115	FBXO28	NM_001039570	KREMEN1	NM_001098517	CADM1	NM_001136115	FBXO28
NM_001135638	PIP5K1A	NM_001136125	CCND3	NM_001039690	CHTF8	NM_001099627	FAM54B	NM_001136126	CCND3
NM_001136115	FBXO28	NM_001136126	CCND3	NM_001039712	DEDD	NM_001100162	XPO7	NM_001136495	C1orf198
NM_001136126	CCND3	NM_001136130	APP	NM_001039775	AIM1L	NM_001100422	SPATS2L	NM_001136555	TLK1
NM_001136495	C1orf198	NM_001136555	TLK1	NM_001039802	CDC42	NM_001100814	TMEM55B	NM_001137552	LRRFIP1
NM_001136555	TLK1	NM_001142296	SPG20	NM_001040284	PAPD5	NM_001102399	HNRNPR	NM_001142401	CD164
NM_001137552	LRRFIP1	NM_001142401	CD164	NM_001040402	DCUN1D4	NM_001114093	LSM14A	NM_001142498	SIRT1
NM_001142401	CD164	NM_001142546	LUZP1	NM_001042559	EIF4G2	NM_001114121	CHEK1	NM_001142546	LUZP1
NM_001142498	SIRT1	NM_001143678	SGK1	NM_001042678	RHOC	NM_001114635	PLAG1	NM_001143678	SGK1
NM_001142546	LUZP1	NM_001143813	BDNF	NM_001042749	STAG2	NM_001114982	TP73L	NM_001143887	COPS2
NM_001143678	SGK1	NM_001143820	Ets-1	NM_001043318	C14orf43	NM_001123355	PPP6C	NM_001143957	GPR63
NM_001143887	COPS2	NM_001143853	WIBG	NM_001044385	ALS2CR4	NM_001124	ADM	NM_001145306	CDK6
NM_001143957	GPR63	NM_001143887	COPS2	NM_001048200	HIPK3	NM_001127196	CNBP	NM_001145417	MSL2
NM_001145306	CDK6	NM_001143957	GPR63	NM_001077441	BCLAF1	NM_001127204	HMOX2	NM_001145548	ZDHHC7
NM_001145417	MSL2	NM_001145306	CDK6	NM_001078166	SFRS1	NM_001127245	LRRC8A	NM_001146032	FCHO2
NM_001145548	ZDHHC7	NM_001148.4	ANK2	NM_001079802	FKTN	NM_001127361	RNF19B	NM_001146068	CAPN2
NM_001146032	FCHO2	NM_001157.2	ANXA11	NM_001080472	C20orf142	NM_001127500	MET	NM_001146216	TACC1
NM_001146068	CAPN2	NM_001161482	ZMYND11	NM_001080950	MYO1C	NM_001127511	APC	NM_001154	ANXA5
NM_001146216	TACC1	NM_001161661	WWC1	NM_001083585	RABEP1	NM_001127617	ALDOA	NM_001161482	ZMYND11
NM_001154	ANXA5	NM_001161725	PPP2R5C	NM_001083617	RB1CC1	NM_001127892	SALL1	NM_001161725	PPP2R5C
NM_001161482	ZMYND11	NM_001162426	TSC1	NM_001083893	STRN3	NM_001128144	PMS1	NM_001162429	PDCD6IP
NM_001161725	PPP2R5C	NM_001164095	COPS7A	NM_001098208	HNRNPF	NM_001128160	UBP1	NM_001164095	COPS7A
NM_001162429	PDCD6IP	NM_001164271	DLC1	NM_001098426	SMARCD2	NM_001128210	SPRED2	NM_001165899	PDE4D
NM_001164095	COPS7A	NM_001165895	CD320	NM_001098517	CADM1	NM_001128225	SLC39A13	NM_001166104	NR3C2
NM_001165899	PDE4D	NM_001165899	PDE4D	NM_001099402	CCNK	NM_001128309	TSPAN14	NM_001166106	CALM1
NM_001166104	NR3C2	NM_001166106	CALM1	NM_001099403	PRDM8	NM_001128602	RASGRP1	NM_001166110	PALLD
NM_001166106	CALM1	NM_001166462	MPP1	NM_001099627	FAM54B	NM_001130692	PPP3CA	NM_001166279	PAN2
NM_001166110	PALLD	NM_001170703	MBNL3	NM_001099784	FBXL19	NM_001130713	LEF1	NM_001166345	MDFIC
NM_001166279	PAN2	NM_001170794	BACH2	NM_001100162	XPO7	NM_001130967	ZNF385A	NM_001166496	SLC16A1
NM_001166345	MDFIC	NM_001171195	ELAVL2	NM_001100422	SPATS2L	NM_001131024	PEX5	NM_001170794	BACH2
NM_001166496	SLC16A1	NM_001172085	TBP	NM_001101802	PHF21A	NM_001134376	CCNJ	NM_001171195	ELAVL2
NM_001170794	BACH2	NM_001172437	PEG10	NM_001102653	OTUD4	NM_001134493	TOMM6	NM_001171653	ZEB2
NM_001171195	ELAVL2	NM_001172509	SATB2	NM_001105530	CAP1	NM_001134774	KLC2	NM_001172085	TBP
NM_001171653	ZEB2	NM_001173464	KIF21A	NM_001113178	NFAT5	NM_001135047	JDP2	NM_001172437	PEG10
NM_001172085	TBP	NM_001174061	SMG7	NM_001114093	LSM14A	NM_001135638	PIP5K1A	NM_001172509	SATB2
NM_001172437	PEG10	NM_001177651	SLC9A6	NM_001114121	CHEK1	NM_001136115	FBXO28	NM_001173464	KIF21A
NM_001172509	SATB2	NM_001177716	KLF11	NM_001114600	C1orf144	NM_001136126	CCND3	NM_001174061	SMG7
NM_001173464	KIF21A	NM_001177842	SRPR	NM_001114635	PLAG1	NM_001136130	APP	NM_001177651	SLC9A6
NM_001174061	SMG7	NM_001199.3	BMP1	NM_001114982	TP73L	NM_001136495	C1orf198	NM_001177716	KLF11
NM_001177651	SLC9A6	NM_001204	BMPR2	NM_001123355	PPP6C	NM_001136555	TLK1	NM_001177842	SRPR
NM_001177716	KLF11	NM_001238	CCNE1	NM_001124	ADM	NM_001137552	LRRFIP1	NM_001199.3	BMP1
NM_001177842	SRPR	NM_001238.1	CCNE1	NM_001127196	CNBP	NM_001141970	DAXX	NM_001204	BMPR2
NM_001199.3	BMP1	NM_001259	CDK6	NM_001127204	HMOX2	NM_001142401	CD164	NM_001237.3	CCNA2
NM_001204	BMPR2	NM_001283	AP1S1	NM_001127231	AUTS2	NM_001142498	SIRT1	NM_001238	CCNE1
NM_001237.3	CCNA2	NM_001304	CPD	NM_001127257	SLC39A10	NM_001142546	LUZP1	NM_001238.1	CCNE1
NM_001238	CCNE1	NM_001310	CREBL2	NM_001127500	MET	NM_001143678	SGK1	NM_001259	CDK6
NM_001238.1	CCNE1	NM_001319	CSNK1G2	NM_001127617	ALDOA	NM_001143813	BDNF	NM_001283	AP1S1
NM_001259	CDK6	NM_001356	DDX3X	NM_001127660	MFN2	NM_001143820	Ets-1	NM_001304	CPD
NM_001283	AP1S1	NM_001396	DYRK1A	NM_001127671	LIFR	NM_001143853	WIBG	NM_001310	CREBL2
NM_001304	CPD	NM_001400	S1PR1	NM_001127892	SALL1	NM_001143886	PPP1R12A	NM_001331	CTNND1
NM_001310	CREBL2	NM_001427	EN2	NM_001128144	PMS1	NM_001143887	COPS2	NM_001356	DDX3X
NM_001331	CTNND1	NM_001429	EP300	NM_001128148	TFRC	NM_001143889	BSDC1	NM_001396	DYRK1A
NM_001356	DDX3X	NM_001448	GPC4	NM_001128160	UBP1	NM_001143957	GPR63	NM_001421	ELF4
NM_001396	DYRK1A	NM_001455.3	FOXO3	NM_001128224	TMCC1	NM_001144034	TMEM25	NM_001448	GPC4
NM_001421	ELF4	NM_001554.4	CYR61	NM_001128602	RASGRP1	NM_001145306	CDK6	NM_001497	B4GALT1
NM_001448	GPC4	NM_001567	SHIP2	NM_001130007	GSPT1	NM_001145417	MSL2	NM_001567	SHIP2
NM_001497	B4GALT1	NM_001626.3	AKT2	NM_001130692	PPP3CA	NM_001145844	ROBO1	NM_001614	ACTG1
NM_001567	SHIP2	NM_001664	RHOA	NM_001130713	LEF1	NM_001148.4	ANK2	NM_001621	AHR
NM_001614	ACTG1	NM_001682.2	ATP2B1	NM_001130916	TGFBR1	NM_001157.2	ANXA11	NM_001630	ANXA8
NM_001621	AHR	NM_001759	CCND2	NM_001130967	ZNF385A	NM_001160233	ATP1A1	NM_001654	ARAF1
NM_001630	ANXA8	NM_001789	CDC25A	NM_001131024	PEX5	NM_001161482	ZMYND11	NM_001665	RHOG
NM_001654	ARAF1	NM_001797.2	CDH11	NM_001134456	FAM55C	NM_001161661	WWC1	NM_001682.2	ATP2B1
NM_001665	RHOG	NM_001814.4	CTSC	NM_001134473	KIAA0182	NM_001161725	PPP2R5C	NM_001753	CAV1
NM_001682.2	ATP2B1	NM_001882	Crhbp	NM_001134493	TOMM6	NM_001164095	COPS7A	NM_001759	CCND2
NM_001753	CAV1	NM_001904	CTNNB1	NM_001134673	NFIA	NM_001165895	CD320	NM_001789	CDC25A
NM_001759	CCND2	NM_001924	GADD45A	NM_001135586	C5orf24	NM_001165899	PDE4D	NM_001797.2	CDH11
NM_001789	CDC25A	NM_001938	DR1	NM_001135638	PIP5K1A	NM_001166104	NR3C2	NM_001814.4	CTSC
NM_001797.2	CDH11	NM_001949	E2F3	NM_001136115	FBXO28	NM_001167	XIAP	NM_001859	SLC31A1
NM_001814.4	CTSC	NM_001951	E2F5	NM_001136125	CCND3	NM_001167614	LEMD3	NM_001882	Crhbp
NM_001859	SLC31A1	NM_001982	ERBB3	NM_001136126	CCND3	NM_001168272	ITPR1	NM_001893	CSNK1D
NM_001882	Crhbp	NM_001987.4	ETV6	NM_001136130	APP	NM_001170765	LCOR	NM_001901	CTGF
NM_001893	CSNK1D	NM_001999.3	FBN2	NM_001136140	CMPK1	NM_001170794	BACH2	NM_001921	DCTD
NM_001901	CTGF	NM_002009.3	KGF	NM_001136264	DAZAP2	NM_001171137	STRBP	NM_001949	E2F3
NM_001921	DCTD	NM_002015.3	FOXO1	NM_001136493	MFSD2A	NM_001171195	ELAVL2	NM_001951	E2F5
NM_001949	E2F3	NM_002048	GAS1	NM_001136555	TLK1	NM_001171623	VEGFA	NM_001980	EPIM
NM_001951	E2F5	NM_002070	GNAI2	NM_001137673	ILF3	NM_001171653	ZEB2	NM_001982	ERBB3
NM_001980	EPIM	NM_002079	GOT1	NM_001141970	DAXX	NM_001172085	TBP	NM_001999.3	FBN2
NM_001982	ERBB3	NM_002092	GRSF1	NM_001142296	SPG20	NM_001172437	PEG10	NM_002010	FGF9
NM_001999.3	FBN2	NM_002146	HOXB3	NM_001142401	CD164	NM_001172509	SATB2	NM_002048	GAS1
NM_002010	FGF9	NM_002158	FOXN2	NM_001142546	LUZP1	NM_001172639	CELF1	NM_002069	GNAI1
NM_002048	GAS1	NM_002228	JUN	NM_001143678	SGK1	NM_001173464	KIF21A	NM_002070	GNAI2
NM_002069	GNAI1	NM_002257.2	KLK1	NM_001143813	BDNF	NM_001177651	SLC9A6	NM_002224	ITPR3
NM_002070	GNAI2	NM_002267	KPNA3	NM_001143820	Ets-1	NM_001177716	KLF11	NM_002228	JUN
NM_002224	ITPR3	NM_002270.3	TNPO1	NM_001143887	COPS2	NM_001177842	SRPR	NM_002257.2	KLK1
NM_002228	JUN	NM_002276.3	KRT	NM_001143957	GPR63	NM_001204	BMPR2	NM_002276.3	KRT
NM_002257.2	KLK1	NM_002293	LAMC1	NM_001145306	CDK6	NM_001206	KLF9	NM_002293	LAMC1
NM_002276.3	KRT	NM_002300	LDHB	NM_001145413	NFE2L2	NM_001238	CCNE1	NM_002309	LIF
NM_002293	LAMC1	NM_002356	MARCKS	NM_001145523	RAI14	NM_001238.1	CCNE1	NM_002336	LRP6
NM_002309	LIF	NM_002398	MEIS1	NM_001146054	SNCA	NM_001259	CDK6	NM_002356	MARCKS
NM_002336	LRP6	NM_002401	MAP3K3	NM_001148.4	ANK2	NM_001304	CPD	NM_002372	MAN2A1
NM_002356	MARCKS	NM_002422.3	MMP3	NM_001157.2	ANXA11	NM_001310	CREBL2	NM_002383	MAZ
NM_002372	MAN2A1	NM_002467.4	MYC	NM_001161363	NPTN	NM_001356	DDX3X	NM_002422.3	MMP3
NM_002383	MAZ	NM_002468.4	MyD88	NM_001161482	ZMYND11	NM_001380	DOCK1	NM_002451	MTAP
NM_002422.3	MMP3	NM_002489	NDUFA4	NM_001161660	MYB	NM_001396	DYRK1A	NM_002456.4	MUC1
NM_002456.4	MUC1	NM_002522	NPTX1	NM_001161661	WWC1	NM_001400	S1PR1	NM_002467	c-MYC
NM_002467	c-MYC	NM_002579.2	PALM	NM_001161725	PPP2R5C	NM_001408	CELSR2	NM_002467.4	MYC
NM_002467.4	MYC	NM_002595	CDK17	NM_001162426	TSC1	NM_001440	EXTL3	NM_002467.4	MYC
NM_002473	MYH9	NM_002648	PIM1	NM_001162501	TNRC6B	NM_001448	GPC4	NM_002468.4	MyD88
NM_002489	NDUFA4	NM_002687	PNN	NM_001164095	COPS7A	NM_001452	FOXF2	NM_002473	MYH9
NM_002508	NID1	NM_002715	PPP2CA	NM_001164271	DLC1	NM_001455.3	FOXO3	NM_002489	NDUFA4
NM_002522	NPTX1	NM_002731	PRKACB	NM_001165895	CD320	NM_001539	DNAJA1	NM_002495	NDUFS4
NM_002540	ODF2	NM_002751.5	MAPK11	NM_001166106	CALM1	NM_001546	ID4	NM_002501.2	NFIX
NM_002595	CDK17	NM_002755	MAP2K1	NM_001166110	PALLD	NM_001554.4	CYR61	NM_002522	NPTX1
NM_002623	PFDN4	NM_002755.3	MEK1	NM_001166158	PDHX	NM_001610	ACP2	NM_002579.2	PALM
NM_002632	PGF	NM_002776.4	KLK10	NM_001166417	SSX2IP	NM_001613	ACTA2	NM_002595	CDK17
NM_002633	PGM1	NM_002830	PTPN4	NM_001166462	MPP1	NM_001614	ACTG1	NM_002627	PFKP
NM_002636	PHF1	NM_002839.3	PTPRD	NM_001167614	LEMD3	NM_001626.3	AKT2	NM_002636	PHF1
NM_002648	PIM1	NM_002871.3	RABIF	NM_001168388	CITED2	NM_001660	ARF4	NM_002639	SERPINB5
NM_002668	PLP2	NM_002874	RAD23B	NM_001170460	CDK16	NM_001664	RHOA	NM_002648	PIM1
NM_002687	PNN	NM_002938	RNF4	NM_001170703	MBNL3	NM_001743	CALM2	NM_002657	PLAGL2
NM_002710	PPP1CC	NM_002957	RXRA	NM_001170765	LCOR	NM_001759	CCND2	NM_002687	PNN
NM_002742	PRKD1	NM_002971	SATB1	NM_001170794	BACH2	NM_001789	CDC25A	NM_002692.2	POLE2
NM_002747	MAPK4	NM_003010.2	MKK4	NM_001170803	LARP4	NM_001882	Crhbp	NM_002710	PPP1CC
NM_002755	MAP2K1	NM_003045.4	SLC7A1	NM_001171195	ELAVL2	NM_001949	E2F3	NM_002715	PPP2CA
NM_002755.3	MEK1	NM_003107	SOX4	NM_001172085	TBP	NM_001951	E2F5	NM_002731	PRKACB
NM_002776.4	KLK10	NM_003107.2	SOX4	NM_001172085.1	TBP	NM_001964	EGR1	NM_002747	MAPK4
NM_002819	PTBP1	NM_003109	SP1	NM_001172509	SATB2	NM_001995	ACSL1	NM_002751.5	MAPK11
NM_002827	PTPN1	NM_003118.2	SPARC	NM_001172766	FOXP2	NM_002009.3	KGF	NM_002755	MAP2K1
NM_002833	PTPN9	NM_003120.2	PU.1	NM_001173464	KIF21A	NM_002010	FGF9	NM_002755.3	MEK1
NM_002835	PTPN12	NM_003131	SRF	NM_001173489	PRRG1	NM_002015.3	FOXO1	NM_002776.4	KLK10
NM_002874	RAD23B	NM_003137	SRPK1	NM_001173525	TROVE2	NM_002024	FMR1	NM_002786	PSMA1
NM_002886	RAP2B	NM_003161	RPS6KB1	NM_001177651	SLC9A6	NM_002048	GAS1	NM_002833	PTPN9
NM_002890.1	RASA1	NM_003170	SUPT6H	NM_001177716	KLF11	NM_002070	GNAI2	NM_002839.3	PTPRD
NM_002938	RNF4	NM_003183.4	ADAM17	NM_001177842	SRPR	NM_002074	GNB1	NM_002868	RAB5B
NM_002958	RYK	NM_003238	TGF beta2	NM_001204	BMPR2	NM_002114	HIVEP1	NM_002869	RAB6A
NM_003010.2	MKK4	NM_003243	TGFBR3	NM_001206	KLF9	NM_002146	HOXB3	NM_002871.3	RABIF
NM_003051	SLC16A1	NM_003253	TIAM1	NM_001237.3	CCNA2	NM_002148	HOXD10	NM_002874	RAD23B
NM_003060	SLC22A5	NM_003286	TOP1	NM_001238	CCNE1	NM_002228	JUN	NM_002886	RAP2B
NM_003068	SNAI2	NM_003288.2	TPD52L2	NM_001238.1	CCNE1	NM_002235	KCNA6	NM_002957	RXRA
NM_003088.2	FSCN1	NM_003299	TRA1	NM_001259	CDK6	NM_002257.2	KLK1	NM_002966	S100A10
NM_003107	SOX4	NM_003359	UGDH	NM_001263	CDS1	NM_002276.3	KRT	NM_002971	SATB1
NM_003107.2	SOX4	NM_003373	VCL	NM_001304	CPD	NM_002293	LAMC1	NM_003010.2	MKK4
NM_003109	SP1	NM_003376	VEGF	NM_001310	CREBL2	NM_002300	LDHB	NM_003017	SFRS3
NM_003118.2	SPARC	NM_003387	WASPIP	NM_001319	CSNK1G2	NM_002356.5	MARCKS	NM_003036	SKI
NM_003131	SRF	NM_003390	WEE1	NM_001356	DDX3X	NM_002357	MXD1	NM_003045.4	SLC7A1
NM_003137	SRPK1	NM_003403	YY1	NM_001396	DYRK1A	NM_002398	MEIS1	NM_003107	SOX4
NM_003144	SSR1	NM_003405	YWHAH	NM_001400	S1PR1	NM_002401	MAP3K3	NM_003109	SP1
NM_003145	SSR2	NM_003463	PTP4A1	NM_001419	ELAVL1	NM_002451	MTAP	NM_003120.2	PU.1
NM_003161	RPS6KB1	NM_003468	FZD5	NM_001427	EN2	NM_002467.4	MYC	NM_003137	SRPK1
NM_003243	TGFBR3	NM_003472	DEK	NM_001448	GPC4	NM_002468.4	MyD88	NM_003170	SUPT6H
NM_003272	GPR137B	NM_003483	HMGA2	NM_001455.3	FOXO3	NM_002489	NDUFA4	NM_003183.4	ADAM17
NM_003299	TRA1	NM_003483.4	HMGA2	NM_001483	GBAS	NM_002522	NPTX1	NM_003223	TFAP4
NM_003337	UBE2B	NM_003484	HMGA2	NM_001531.2	MR1	NM_002524	NRAS	NM_003238	TGF beta2
NM_003359	UGDH	NM_003486	SLC7A5	NM_001546	ID4	NM_002579.2	PALM	NM_003242	TGFBR2
NM_003376	VEGF	NM_003591	CUL2	NM_001554.4	CYR61	NM_002581	PAPPA	NM_003243	TGFBR3
NM_003387	WIPF1	NM_003620	PPM1D	NM_001564	ING2	NM_002583	PAWR	NM_003253	TIAM1
NM_003390	WEE1	NM_003624	RANBP3	NM_001613	ACTA2	NM_002595	CDK17	NM_003288.2	TPD52L2
NM_003403	YY1	NM_003745.1	SOCS1	NM_001620	AHNAK	NM_002639	SERPINB5	NM_003298	NR2C2
NM_003405	YWHAH	NM_003749	IRS2	NM_001626.3	AKT2	NM_002648	PIM1	NM_003299	TRA1
NM_003442	ZNF143	NM_003768	PEA15	NM_001664	RHOA	NM_002687	PNN	NM_003359	UGDH
NM_003463	PTP4A1	NM_003824.3	FADD	NM_001689	ATP5G3	NM_002710	PPP1CC	NM_003370	VASP
NM_003468	FZD5	NM_003862	FGF18	NM_001731	BTG1	NM_002721	PPP6C	NM_003373	VCL
NM_003472	DEK	NM_003930	SCAP2	NM_001759	CCND2	NM_002748	MAPK6	NM_003376	VEGF
NM_003483	HMGA2	NM_003998.3	NFKB1	NM_001789	CDC25A	NM_002751.5	MAPK11	NM_003387	WASPIP
NM_003483.4	HMGA2	NM_003999.2	OSMR	NM_001839	CNN3	NM_002755	MAP2K1	NM_003390	WEE1
NM_003484	HMGA2	NM_004050	Bcl-w	NM_001882	Crhbp	NM_002755.3	MEK1	NM_003403	YY1
NM_003566	EEA1	NM_004060	CCNG1	NM_001904	CTNNB1	NM_002776.4	KLK10	NM_003405	YWHAH
NM_003576	STK24	NM_004068.3	AP2M1	NM_001924	GADD45A	NM_002830	PTPN4	NM_003439	ZKSCAN1
NM_003591	CUL2	NM_004077.2	CS	NM_001938	DR1	NM_002869	RAB6A	NM_003463	PTP4A1
NM_003620	PPM1D	NM_004100	EYA4	NM_001949	E2F3	NM_002871.3	RABIF	NM_003467	CXCR4
NM_003624	RANBP3	NM_004124	GMFB	NM_001951	E2F5	NM_002874	RAD23B	NM_003468	FZD5
NM_003765	STX10	NM_004157	PRKAR2A	NM_002009.3	KGF	NM_002971	SATB1	NM_003472	DEK
NM_003768	PEA15	NM_004215	EBAG9	NM_002015	FOXO1	NM_002998	SDC2	NM_003483	HMGA2
NM_003848	SUCLG2	NM_004217.2	AURKB	NM_002015.3	FOXO1	NM_003010.2	MKK4	NM_003484	HMGA2
NM_003870	IQGAP1	NM_004232	SOCS6	NM_002048	GAS1	NM_003036	SKI	NM_003486	SLC7A5
NM_003909	CPNE3	NM_004240	TRIP10	NM_002070	GNAI2	NM_003043	SLC6A6	NM_003487	TAF15
NM_003913	PRPF4B	NM_004241	JMJD1C	NM_002079	GOT1	NM_003045.4	SLC7A1	NM_003590	CUL3
NM_003930	SCAP2	NM_004308	ARHGAP1	NM_002092	GRSF1	NM_003107	SOX4	NM_003591	CUL2
NM_003941	WASL	NM_004326	BCL9	NM_002130	HMGCS1	NM_003109	SP1	NM_003620	PPM1D
NM_003945	ATP6V0E	NM_004346	CASP3	NM_002158	FOXN2	NM_003109.1	SP1	NM_003624	RANBP3
NM_003980	MAP7	NM_004360.3	CDH1	NM_002199	IRF2	NM_003120.2	PU.1	NM_003745.1	SOCS1
NM_004050	BCL2L2	NM_004405	DLX2	NM_002228	JUN	NM_003128	SPTBN1	NM_003768	PEA15
NM_004060	CCNG1	NM_004418.3	DUSP2	NM_002257.2	KLK1	NM_003137	SRPK1	NM_003794	SNX4
NM_004068.3	AP2M1	NM_004429.4	EFNB1	NM_002267	KPNA3	NM_003144	SSR1	NM_003795	SNX3
NM_004099	STOM	NM_004440	EPHA7	NM_002276.3	KRT	NM_003145	SSR2	NM_003824.3	FADD
NM_004100	EYA4	NM_004482	GALNT3	NM_002293	LAMC1	NM_003183.4	ADAM17	NM_003930	SCAP2
NM_004125	GNG10	NM_004501	HNRNPU	NM_002341.1	LTB	NM_003204	NFE2L1	NM_003934	FUBP3
NM_004157	PRKAR2A	NM_004502.3	HOXB7	NM_002356.5	MARCKS	NM_003217	TMBIM6	NM_003999.2	OSMR
NM_004217.2	AURKB	NM_004529	MLLT3	NM_002383	MAZ	NM_003222	TFAP2C	NM_004050	Bcl-w
NM_004232	SOCS6	NM_004593	TRA2B	NM_002398	MEIS1	NM_003242	TGFBR2	NM_004068.3	AP2M1
NM_004235	KLF4	NM_004622	TSN	NM_002401	MAP3K3	NM_003243	TGFBR3	NM_004077.2	CS
NM_004239	TRIP11	NM_004655	AXIN2	NM_002427.3	MMP-13	NM_003288.2	TPD52L2	NM_004093	EFNB2
NM_004240	TRIP10	NM_004655.3	AXIN2	NM_002451	MTAP	NM_003299	TRA1	NM_004100	EYA4
NM_004241	JMJD1C	NM_004656.2	BAP1	NM_002467.4	MYC	NM_003342	UBE2G1	NM_004157	PRKAR2A
NM_004308	ARHGAP1	NM_004687	MTMR4	NM_002468.4	MyD88	NM_003344	UBE2H	NM_004215	EBAG9
NM_004309	ARHGDIA	NM_004741	NOLC1	NM_002489	NDUFA4	NM_003359	UGDH	NM_004232	SOCS6
NM_004326	BCL9	NM_004747	DLG5	NM_002495	NDUFS4	NM_003369	UVRAG	NM_004235.4	KLF4
NM_004330	BNIP2	NM_004756	NUMBL	NM_002501.2	NFIX	NM_003370	VASP	NM_004240	TRIP10
NM_004339	PTTG1IP	NM_004756.3	NUMBL	NM_002522	NPTX1	NM_003373	VCL	NM_004241	JMJD1C
NM_004346	CASP3	NM_004759	MAPKAPK2	NM_002579.2	PALM	NM_003376	VEGF	NM_004268	MED17
NM_004354	CCNG2	NM_004774.3	MED1	NM_002595	CDK17	NM_003380	VIM	NM_004308	ARHGAP1
NM_004364	CEBPA	NM_004850.3	ROCK2	NM_002627	PFKP	NM_003387	WASPIP	NM_004326	BCL9
NM_004402	DFFB	NM_004859	CLTC	NM_002636	PHF1	NM_003390	WEE1	NM_004346	CASP3
NM_004422	DVL2	NM_004865	TBPL1	NM_002639	SERPINB5	NM_003403	YY1	NM_004354	CCNG2
NM_004429.4	EFNB1	NM_004898	Clock	NM_002648	PIM1	NM_003404	YWHAB	NM_004395	DBN1
NM_004450	ERH	NM_004901.3	ENTPD4	NM_002657	PLAGL2	NM_003405	YWHAH	NM_004418.3	DUSP2
NM_004451	ESRRA	NM_004952	Ephrin-A3	NM_002687	PNN	NM_003442	ZNF143	NM_004427	PHC2
NM_004491	GRLF1	NM_004973	JARID2	NM_002692.2	POLE2	NM_003463	PTP4A1	NM_004429	EFNB1
NM_004501	HNRNPU	NM_004973.2	JARID2	NM_002710	PPP1CC	NM_003468	FZD5	NM_004451	ESRRA
NM_004502.3	HOXB7	NM_004984	KIF5A	NM_002715	PPP2CA	NM_003472	DEK	NM_004482	GALNT3
NM_004529	MLLT3	NM_004992	MeCP2	NM_002731	PRKACB	NM_003483	HMGA2	NM_004501	HNRNPU
NM_004568	SERPINB6	NM_004994.2	MMP9	NM_002747	MAPK4	NM_003484	HMGA2	NM_004514	FOXK2
NM_004593	TRA2B	NM_005027	p85beta	NM_002751.5	MAPK11	NM_003486	SLC7A5	NM_004593	TRA2B
NM_004622	TSN	NM_005066	SFPQ	NM_002755	MAP2K1	NM_003487	TAF15	NM_004622	TSN
NM_004637	RAB7A	NM_005109	OXSR1	NM_002755.3	MEK1	NM_003590	CUL3	NM_004655.3	AXIN2
NM_004655	AXIN2	NM_005113	GOLGA5	NM_002776.4	KLK10	NM_003591	CUL2	NM_004687	MTMR4
NM_004655.3	AXIN2	NM_005121	MED13	NM_002786	PSMA1	NM_003620	PPM1D	NM_004711	SYNGR1
NM_004670	PAPSS2	NM_005149.2	TBX19	NM_002833	PTPN9	NM_003624	RANBP3	NM_004718	COX7A2L
NM_004685	MTMR6	NM_005180	BMI-1	NM_002839.3	PTPRD	NM_003745.1	SOCS1	NM_004723	ARHGEF2
NM_004687	MTMR4	NM_005184	CALM3	NM_002868	RAB5B	NM_003768	PEA15	NM_004733	SLC33A1
NM_004706	ARHGEF1	NM_005194	CEBPB	NM_002869	RAB6A	NM_003794	SNX4	NM_004735.3	LRRFIP1
NM_004710	SYNGR2	NM_005194.2	CEBPB	NM_002871.3	RABIF	NM_003795	SNX3	NM_004756	NUMBL
NM_004714	DYRK1B	NM_005207	Crk II	NM_002874	RAD23B	NM_003824.3	FADD	NM_004756.3	NUMBL
NM_004723	ARHGEF2	NM_005257	GATA6	NM_002886	RAP2B	NM_003930	SCAP2	NM_004760	STK17A
NM_004747	DLG5	NM_005316	GTF2H1	NM_002957	RXRA	NM_003934	FUBP3	NM_004850.3	ROCK2
NM_004756	NUMBL	NM_005324	H3F3B	NM_002966	S100A10	NM_003999.2	OSMR	NM_004854	CHST10
NM_004774.3	MED1	NM_005328	HAS2	NM_002971	SATB1	NM_004050	Bcl-w	NM_004865	TBPL1
NM_004781	VAMP3	NM_005345	HSPA1A	NM_003010.2	MKK4	NM_004068.3	AP2M1	NM_004882	CIR1
NM_004799	ZFYVE9	NM_005354	JUND	NM_003017	SFRS3	NM_004077.2	CS	NM_004898	CLOCK
NM_004815	PARG1	NM_005359	SMAD4	NM_003036	SKI	NM_004093	EFNB2	NM_004901.3	ENTPD4
NM_004817	TJP2	NM_005375	MYB	NM_003045.4	SLC7A1	NM_004100	EYA4	NM_004952	Ephrin-A3
NM_004850.3	ROCK2	NM_005378	MYCN	NM_003107	SOX4	NM_004157	PRKAR2A	NM_004973	JARID2
NM_004859	CLTC	NM_005388	PDCL	NM_003109	SP1	NM_004215	EBAG9	NM_004973.2	JARID2
NM_004862	LITAF	NM_005400	pkc epsilon	NM_003120.2	PU.1	NM_004232	SOCS6	NM_004984	KIF5A
NM_004865	TBPL1	NM_005430.3	WNT1	NM_003137	SRPK1	NM_004235.4	KLF4	NM_004992	MeCP2
NM_004898	CLOCK	NM_005488.2	TOM1	NM_003170	SUPT6H	NM_004240	TRIP10	NM_005022	PFN1
NM_004926	ZFP36L1	NM_005524	HES1	NM_003183.4	ADAM17	NM_004241	JMJD1C	NM_005027	p85beta
NM_004945	DNM2	NM_005541.3	SHIP	NM_003223	TFAP4	NM_004268	MED17	NM_005063	SCD
NM_004952	Ephrin-A3	NM_005544	IRS-1	NM_003238	TGF beta2	NM_004308	ARHGAP1	NM_005109	OXSR1
NM_004973	JARID2	NM_005561	LAMP1	NM_003242	TGFBR2	NM_004326	BCL9	NM_005113	GOLGA5
NM_004984	KIF5A	NM_005588.2	MEP1A	NM_003243	TGFBR3	NM_004346	CASP3	NM_005121	MED13
NM_004992	MECP2	NM_005596	NFIB	NM_003253	TIAM1	NM_004354	CCNG2	NM_005149.2	TBX19
NM_004994.2	MMP9	NM_005612	REST	NM_003288.2	TPD52L2	NM_004395	DBN1	NM_005168	RND3
NM_005009	NME4	NM_005618	Delta1	NM_003298	NR2C2	NM_004418.3	DUSP2	NM_005180	BMI-1
NM_005063	SCD	NM_005715	UST	NM_003299	TRA1	NM_004427	PHC2	NM_005184	CALM3
NM_005095	ZMYM4	NM_005717	ARPC5	NM_003359	UGDH	NM_004429	EFNB1	NM_005188	CBL
NM_005109	OXSR1	NM_005720	ARPC1B	NM_003370	VASP	NM_004451	ESRRA	NM_005194	CEBPB
NM_005113	GOLGA5	NM_005723	TSPAN5	NM_003373	VCL	NM_004482	GALNT3	NM_005194.2	CEBPB
NM_005126	NR1D2	NM_005729	PPIF	NM_003376	VEGF	NM_004501	HNRNPU	NM_005197	FOXN3
NM_005156	ROD1	NM_005736	Actr1A	NM_003387	WASPIP	NM_004514	FOXK2	NM_005207	Crk II
NM_005180	BMI-1	NM_005742	PDIA6	NM_003390	WEE1	NM_004593	TRA2B	NM_005225	E2F1
NM_005188	CBL	NM_005785	RNF41	NM_003403	YY1	NM_004622	TSN	NM_005257	GATA6
NM_005197	FOXN3	NM_005802	TOPORS	NM_003405	YWHAH	NM_004655.3	AXIN2	NM_005316	GTF2H1
NM_005207	CRKL	NM_005836	HRSP12	NM_003439	ZKSCAN1	NM_004687	MTMR4	NM_005324	H3F3B
NM_005230	ELK3	NM_005880	DNAJA2	NM_003463	PTP4A1	NM_004711	SYNGR1	NM_005328	HAS2
NM_005230.2	ELK3	NM_005901.4	SMAD2	NM_003467	CXCR4	NM_004718	COX7A2L	NM_005345	HSPA1A
NM_005316	GTF2H1	NM_005904	SMAD7	NM_003468	FZD5	NM_004723	ARHGEF2	NM_005354	JUND
NM_005324	H3F3B	NM_006037	HDAC4	NM_003472	DEK	NM_004733	SLC33A1	NM_005359	SMAD4
NM_005327	HADHSC	NM_006106.4	YAP	NM_003482	MLL2	NM_004735.3	LRRFIP1	NM_005375	MYB
NM_005328	HAS2	NM_006135	CAPZA1	NM_003483	HMGA2	NM_004756	NUMBL	NM_005378	MYCN
NM_005345	HSPA1A	NM_006136	CAPZA2	NM_003484	HMGA2	NM_004756.3	NUMBL	NM_005388	PDCL
NM_005359	SMAD4	NM_006141	DYNC1LI2	NM_003486	SLC7A5	NM_004760	STK17A	NM_005400	PRKCE
NM_005375	MYB	NM_006162.3	NFATC1	NM_003487	TAF15	NM_004850.3	ROCK2	NM_005430.3	WNT1
NM_005378	MYCN	NM_006206	PDGFRA	NM_003489	NRIP1	NM_004854	CHST10	NM_005488.2	TOM1
NM_005388	PDCL	NM_006267	RANBP2	NM_003579.3	RAD54L	NM_004865	TBPL1	NM_005524	HES1
NM_005397	PODXL	NM_006270	RRAS	NM_003591	CUL2	NM_004882	CIR1	NM_005541.3	SHIP
NM_005400	pkc epsilon	NM_006282	STK4	NM_003620	PPM1D	NM_004898	CLOCK	NM_005544	IRS-1
NM_005430.3	WNT1	NM_006306	SMC1A	NM_003624	RANBP3	NM_004901.3	ENTPD4	NM_005573	LMNB1
NM_005486	TOM1L1	NM_006310	NPEPPS	NM_003655	CBX4	NM_004952	Ephrin-A3	NM_005578	LPP
NM_005498	AP1M2	NM_006313	USP15	NM_003745.1	SOCS1	NM_004973	JARID2	NM_005588.2	MEP1A
NM_005544	IRS-1	NM_006315	PCGF3	NM_003749	IRS2	NM_004973.2	JARID2	NM_005596	NFIB
NM_005556.3	KRT7	NM_006320	PGRMC2	NM_003764	STX11	NM_004984	KIF5A	NM_005618	Delta1
NM_005573	LMNB1	NM_006364	SEC23A	NM_003768	PEA15	NM_004992	MeCP2	NM_005632	SOLH
NM_005596	NFIB	NM_006373	VAT1	NM_003779	B4GALT3	NM_005022	PFN1	NM_005665	EVI5
NM_005597	NFIC	NM_006409	ARPC1A	NM_003816	ADAM9	NM_005027	p85beta	NM_005715	UST
NM_005618	Delta1	NM_006415	SPTLC1	NM_003824.3	FADD	NM_005063	SCD	NM_005723	TSPAN5
NM_005646	TARBP1	NM_006416	SLC35A1	NM_003845	DYRK4	NM_005109	OXSR1	NM_005729	PPIF
NM_005717	ARPC5	NM_006426	DPYSL4	NM_003862	FGF18	NM_005113	GOLGA5	NM_005734	HIPK3
NM_005720	ARPC1B	NM_006460	HEXIM1	NM_003920.3	TIMELESS	NM_005121	MED13	NM_005736	Actr1A
NM_005723	TSPAN5	NM_006494.2	ERF	NM_003930	SCAP2	NM_005149.2	TBX19	NM_005737	ARL4C
NM_005729	PPIF	NM_006496	GNAI3	NM_003934	FUBP3	NM_005168	RND3	NM_005742	PDIA6
NM_005730	CTDSP2	NM_006517	SLC16A2	NM_003972	BTAF1	NM_005180	BMI-1	NM_005749	TOB1
NM_005736	Actr1A	NM_006527	SLBP	NM_003981	PRC1	NM_005184	CALM3	NM_005785	RNF41
NM_005742	PDIA6	NM_006595	API-5	NM_003998.3	NFKB1	NM_005188	CBL	NM_005802	TOPORS
NM_005754	G3BP	NM_006660	CLPX	NM_003999.2	OSMR	NM_005194	CEBPB	NM_005828	DCAF7
NM_005768	LPCAT3	NM_006724	MAP3K4	NM_004050	Bcl-w	NM_005194.2	CEBPB	NM_005836	HRSP12
NM_005785	RNF41	NM_006759	UGP2	NM_004068.3	AP2M1	NM_005197	FOXN3	NM_005843	STAM2
NM_005802	TOPORS	NM_006763	BTG2	NM_004077.2	CS	NM_005207	Crk II	NM_005871	SMNDC1
NM_005813	PRKD3	NM_006803.3	AP3M2	NM_004093	EFNB2	NM_005225	E2F1	NM_005880	DNAJA2
NM_005836	HRSP12	NM_006832	FERMT2	NM_004100	EYA4	NM_005257	GATA6	NM_005901.4	SMAD2
NM_005863	NET1	NM_006887	ZFP36L2	NM_004124	GMFB	NM_005316	GTF2H1	NM_005904	SMAD7
NM_005880	DNAJA2	NM_006931	SLC2A3	NM_004157	PRKAR2A	NM_005324	H3F3B	NM_005966	NAB1
NM_005903	SMAD5	NM_006943	SOX12	NM_004215	EBAG9	NM_005328	HAS2	NM_006106.4	YAP
NM_005904	SMAD7	NM_006996	SLC19A2	NM_004229	MED14	NM_005345	HSPA1A	NM_006134	TMEM50B
NM_005955	MTF1	NM_007005	TLE4	NM_004232	SOCS6	NM_005354	JUND	NM_006136	CAPZA2
NM_006016	CD164	NM_007054	KIF3A	NM_004233	CD83	NM_005359	SMAD4	NM_006141	DYNC1LI2
NM_006091.3	CORO2B	NM_007085	FSTL1	NM_004240	TRIP10	NM_005375	MYB	NM_006148	LASP1
NM_006111	ACAA2	NM_007170	TESK2	NM_004241	JMJD1C	NM_005378	MYCN	NM_006162.3	NFATC1
NM_006117	PECI	NM_007192	SUPT16H	NM_004302	ACVR1B	NM_005388	PDCL	NM_006196	PCBP1
NM_006136	CAPZA2	NM_007212	RNF2	NM_004308	ARHGAP1	NM_005400	PRKCE	NM_006206	PDGFRA
NM_006141	DYNC1LI2	NM_007235	XPOT	NM_004326	BCL9	NM_005430.3	WNT1	NM_006237	POU4F1
NM_006206	PDGFRA	NM_007249	KLF12	NM_004346	CASP3	NM_005488.2	TOM1	NM_006243	PPP2R5A
NM_006270	RRAS	NM_007259	VPS45A	NM_004360.3	CDH1	NM_005524	HES1	NM_006270	RRAS
NM_006282	STK4	NM_007269	STXBP3	NM_004404	NEDD5	NM_005541.3	SHIP	NM_006313	USP15
NM_006289	TLN1	NM_007361	NID2	NM_004418.3	DUSP2	NM_005544	IRS-1	NM_006320	PGRMC2
NM_006310	NPEPPS	NM_012082.3	FOG2	NM_004427	PHC2	NM_005573	LMNB1	NM_006321	ARIH2
NM_006313	USP15	NM_012104	BACE1	NM_004429	EFNB1	NM_005578	LPP	NM_006364	SEC23A
NM_006320	PGRMC2	NM_012115.3	CASP8AP2	NM_004440	EPHA7	NM_005588.2	MEP1A	NM_006373	VAT1
NM_006341	MAD2L2	NM_012164	FBXW2	NM_004475	FLOT2	NM_005596	NFIB	NM_006410	HTATIP2
NM_006373	VAT1	NM_012199	EIF2C1	NM_004482	GALNT3	NM_005618	Delta1	NM_006415	SPTLC1
NM_006410	HTATIP2	NM_012238	SIRT1	NM_004501	HNRNPU	NM_005632	SOLH	NM_006416	SLC35A1
NM_006415	SPTLC1	NM_012302	LPHN2	NM_004557	NOTCH4	NM_005665	EVI5	NM_006426	DPYSL4
NM_006416	SLC35A1	NM_012316	KPNA6	NM_004593	TRA2B	NM_005715	UST	NM_006467	POLR3G
NM_006426	DPYSL4	NM_012317	LDOC1	NM_004622	TSN	NM_005723	TSPAN5	NM_006469	IVNS1ABP
NM_006467	POLR3G	NM_012325	MAPRE1	NM_004637	RAB7A	NM_005729	PPIF	NM_006494.2	ERF
NM_006469	IVNS1ABP	NM_012340	NFAT1	NM_004655.3	AXIN2	NM_005734	HIPK3	NM_006496	GNAI3
NM_006494.2	ERF	NM_012391	PDEF	NM_004656.2	BAP1	NM_005736	Actr1A	NM_006517	SLC16A2
NM_006496	GNAI3	NM_012405	ICMT	NM_004663	RAB11A	NM_005737	ARL4C	NM_006526	ZNF217
NM_006517	SLC16A2	NM_012406	PRDM4	NM_004687	MTMR4	NM_005742	PDIA6	NM_006595	API-5
NM_006526	ZNF217	NM_012448	STAT5B	NM_004714	DYRK1B	NM_005749	TOB1	NM_006663	RAI
NM_006595	API-5	NM_012482	ZNF281	NM_004735.3	LRRFIP1	NM_005785	RNF41	NM_006724	MAP3K4
NM_006663	RAI	NM_013261	PPARGC1A	NM_004756	NUMBL	NM_005802	TOPORS	NM_006750	SNTB2
NM_006724	MAP3K4	NM_013293	TRA2A	NM_004756.3	NUMBL	NM_005828	DCAF7	NM_006751	SSFA2
NM_006750	SNTB2	NM_013374	PDCD6IP	NM_004759	MAPKAPK2	NM_005836	HRSP12	NM_006754	SYPL
NM_006751	SSFA2	NM_013396	USP25	NM_004768	SFRS11	NM_005843	STAM2	NM_006759	UGP2
NM_006754	SYPL	NM_013449	BAZ2A	NM_004850.3	ROCK2	NM_005871	SMNDC1	NM_006763	BTG2
NM_006759	UGP2	NM_014002.3	IKBKE	NM_004859	CLTC	NM_005880	DNAJA2	NM_006764	IFRD2
NM_006763	BTG2	NM_014023.3	WDR37	NM_004865	TBPL1	NM_005901.4	SMAD2	NM_006806	BTG3
NM_006764	IFRD2	NM_014030	GIT1	NM_004866	SCAMP1	NM_005904	SMAD7	NM_006832	FERMT2
NM_006806	BTG3	NM_014112	TRPS1	NM_004896	VPS26	NM_005966	NAB1	NM_006854	KDELR2
NM_006832	FERMT2	NM_014117	C16orf72	NM_004898	Clock	NM_006106.4	YAP	NM_006887	ZFP36L2
NM_006854	KDELR2	NM_014141	CNTNAP2	NM_004901.3	ENTPD4	NM_006134	TMEM50B	NM_006931	SLC2A3
NM_006887	ZFP36L2	NM_014222	NDUFA8	NM_004952	EFNA3	NM_006136	CAPZA2	NM_006948	HSPA13
NM_006931	SLC2A3	NM_014232	VAMP2	NM_004973	JARID2	NM_006141	DYNC1LI2	NM_007005	TLE4
NM_006948	HSPA13	NM_014278	HSPA4L	NM_004973.2	JARID2	NM_006148	LASP1	NM_007007	CPSF6
NM_007005	TLE4	NM_014280	DNAJC8	NM_004984	KIF5A	NM_006162.3	NFATC1	NM_007044	KATNA1
NM_007007	CPSF6	NM_014298	QPRT	NM_004992	MeCP2	NM_006196	PCBP1	NM_007118	TRIO
NM_007044	KATNA1	NM_014301	ISCU	NM_005027	p85beta	NM_006206	PDGFRA	NM_007146	VEZF1
NM_007118	TRIO	NM_014331.3	SLC7A11	NM_005066	SFPQ	NM_006237	POU4F1	NM_007192	SUPT16H
NM_007146	VEZF1	NM_014333	IGSF4	NM_005067	SIAH2	NM_006243	PPP2R5A	NM_007236	CHP
NM_007192	SUPT16H	NM_014335	EID1	NM_005109	OXSR1	NM_006270	RRAS	NM_007259	VPS45A
NM_007236	CHP	NM_014344	FJX1	NM_005113	GOLGA5	NM_006313	USP15	NM_007269	STXBP3
NM_007259	VPS45A	NM_014400	LYPD3	NM_005126	NR1D2	NM_006320	PGRMC2	NM_007275	Fus-1
NM_007269	STXBP3	NM_014456	PDCD4	NM_005149.2	TBX19	NM_006321	ARIH2	NM_007285	GABARAPL2
NM_007275	Fus-1	NM_014458.3	KLHL20	NM_005180	BMI-1	NM_006364	SEC23A	NM_012101	TRIM29
NM_007285	GABARAPL2	NM_014473	DIMT1L	NM_005184	CALM3	NM_006373	VAT1	NM_012104	BACE1
NM_012101	TRIM29	NM_014504	RABGEF1	NM_005188	CBL	NM_006390	IPO8	NM_012115.3	CASP8AP2
NM_012104	BACE1	NM_014547	TMOD3	NM_005192.3	CDKN3	NM_006415	SPTLC1	NM_012120	CD2AP
NM_012115.3	CASP8AP2	NM_014554	SENP1	NM_005194	CEBPB	NM_006416	SLC35A1	NM_012199	EIF2C1
NM_012120	CD2AP	NM_014572	LATS2	NM_005194.2	CEBPB	NM_006426	DPYSL4	NM_012238	SIRT1
NM_012199	EIF2C1	NM_014577	BRD1	NM_005204	MAP3K8	NM_006459	ERLIN1	NM_012255	XRN2
NM_012238	SIRT1	NM_014730	MLEC	NM_005207	Crk II	NM_006496	GNAI3	NM_012264	TMEM184B
NM_012255	XRN2	NM_014779	TSC22D2	NM_005225	E2F1	NM_006526	ZNF217	NM_012302	LPHN2
NM_012264	TMEM184B	NM_014795	ZFHX1B	NM_005234	NR2F6	NM_006532	ELL	NM_012316	KPNA6
NM_012302	LPHN2	NM_014795.3	SIP1	NM_005257	GATA6	NM_006595	API-5	NM_012317	LDOC1
NM_012316	KPNA6	NM_014813	LRIG2	NM_005273	GNB2	NM_006628	ARPP19	NM_012325	MAPRE1
NM_012325	MAPRE1	NM_014819	PJA2	NM_005316	GTF2H1	NM_006681	NMU	NM_012340	NFAT1
NM_012333	MYCBP	NM_014901	RNF44	NM_005324	H3F3B	NM_006724	MAP3K4	NM_012391	PDEF
NM_012334	MYO10	NM_014904	RAB11FIP2	NM_005328	HAS2	NM_006759	UGP2	NM_012405	ICMT
NM_012339	TSPAN15	NM_014918	CHSY1	NM_005345	HSPA1A	NM_006763	BTG2	NM_012406	PRDM4
NM_012388	PLDN	NM_014947.3	FOXJ3	NM_005359	SMAD4	NM_006763.2	BTG2	NM_012448	STAT5B
NM_012391	PDEF	NM_014952	BAHD1	NM_005375	MYB	NM_006769	LMO4	NM_012482	ZNF281
NM_012405	ICMT	NM_014959	CARD8	NM_005378	MYCN	NM_006772	SYNGAP1	NM_013261	PPARGC1A
NM_012406	PRDM4	NM_014999	RAB21	NM_005388	PDCL	NM_006801	KDELR1	NM_013293	TRA2A
NM_012434	SLC17A5	NM_015000	STK38L	NM_005430.3	WNT1	NM_006803.3	AP3M2	NM_013374	PDCD6IP
NM_012463	ATP6V0A2	NM_015001	SPEN	NM_005488.2	TOM1	NM_006832	FERMT2	NM_013396	USP25
NM_012482	ZNF281	NM_015045	WAPAL	NM_005524	HES1	NM_006851	GLIPR1	NM_013449	BAZ2A
NM_013254	TBK1	NM_015093	TAB2	NM_005541.3	SHIP	NM_006885	ZFHX3	NM_014002.3	IKBKE
NM_013261	PPARGC1A	NM_015138	RTF1	NM_005544	IRS-1	NM_006887	ZFP36L2	NM_014023.3	WDR37
NM_013262	MYLIP	NM_015171.2	XPO6	NM_005561	LAMP1	NM_006915	RP2	NM_014030	GIT1
NM_013282	UHRF1	NM_015172	BAT2L2	NM_005573	LMNB1	NM_006931	SLC2A3	NM_014112	TRPS1
NM_013293	TRA2A	NM_015205.2	ATP11A	NM_005588.2	MEP1A	NM_006940	SOX5	NM_014117	C16orf72
NM_013368	SERTAD3	NM_015215	CAMTA1	NM_005596	NFIB	NM_006943	SOX12	NM_014141	CNTNAP2
NM_013374	PDCD6IP	NM_015291	DNAJC16	NM_005612	REST	NM_007005	TLE4	NM_014222	NDUFA8
NM_013396	USP25	NM_015321	CRTC1	NM_005618	Delta1	NM_007054	KIF3A	NM_014232	VAMP2
NM_013411	AK2	NM_015374	SUN2	NM_005623.2	MCP-2	NM_007129	ZIC2	NM_014278	HSPA4L
NM_013446	MKRN1	NM_015375.2	RIPK5	NM_005667	RNF103	NM_007192	SUPT16H	NM_014280	DNAJC8
NM_013449	BAZ2A	NM_015397	DCAF12	NM_005708	GPC6	NM_007198	PROSC	NM_014298	QPRT
NM_014030	GIT1	NM_015443	KIAA1267	NM_005715	UST	NM_007235	XPOT	NM_014301	ISCU
NM_014112	TRPS1	NM_015447	CAMSAP1	NM_005717	ARPC5	NM_007236	CHP	NM_014331.3	SLC7A11
NM_014117	C16orf72	NM_015477	SIN3A	NM_005723	TSPAN5	NM_007249	KLF12	NM_014333	IGSF4
NM_014141	CNTNAP2	NM_015497	TMEM87A	NM_005729	PPIF	NM_007259	VPS45A	NM_014335	EID1
NM_014170	HSPC135	NM_015630	EPC2	NM_005734	HIPK3	NM_007269	STXBP3	NM_014344	FJX1
NM_014222	NDUFA8	NM_015635	GAPVD1	NM_005736	Actr1A	NM_007275.1	FUS1	NM_014400	LYPD3
NM_014232	VAMP2	NM_015676	C14orf109	NM_005742	PDIA6	NM_012081	ELL2	NM_014456	PDCD4
NM_014267.5	C11orf58	NM_015678	NBEA	NM_005785	RNF41	NM_012104	BACE1	NM_014458.3	KLHL20
NM_014278	HSPA4L	NM_015844	MBD1	NM_005802	TOPORS	NM_012115.3	CASP8AP2	NM_014473	DIMT1L
NM_014280	DNAJC8	NM_015948	SLC35B3	NM_005836	HRSP12	NM_012137	DDAH1	NM_014504	RABGEF1
NM_014300	SPC18	NM_016026	RDH11	NM_005842	SPRY2	NM_012154	EIF2C2	NM_014547	TMOD3
NM_014301	ISCU	NM_016048	ISOC1	NM_005880	DNAJA2	NM_012199	EIF2C1	NM_014554	SENP1
NM_014320	HEBP2	NM_016076	PPPDE1	NM_005895	GOLGA3	NM_012238	SIRT1	NM_014572	LATS2
NM_014333	IGSF4	NM_016107	ZFR	NM_005901.4	SMAD2	NM_012302	LPHN2	NM_014577	BRD1
NM_014335	EID1	NM_016140	CGI-38	NM_005904	SMAD7	NM_012316	KPNA6	NM_014730	MLEC
NM_014344	FJX1	NM_016152	RARB	NM_005911	MAT2A	NM_012317	LDOC1	NM_014779	TSC22D2
NM_014397	NEK6	NM_016248	AKAP11	NM_005933	MLL	NM_012325	MAPRE1	NM_014795	ZFHX1B
NM_014445	SERP1	NM_016369.3	CLDN18	NM_005977	RNF6	NM_012340	NFAT1	NM_014795.3	SIP1
NM_014447	ARFIP1	NM_016370	Rab9B	NM_006037	HDAC4	NM_012399	PITPNB	NM_014813	LRIG2
NM_014452	TNFRSF21	NM_016441	CRIM1	NM_006135	CAPZA1	NM_012406	PRDM4	NM_014819	PJA2
NM_014456	PDCD4	NM_016454	TMEM85	NM_006136	CAPZA2	NM_012474	UCK2	NM_014901	RNF44
NM_014473	DIMT1L	NM_016577.3	RAB6B	NM_006141	DYNC1LI2	NM_012479	YWHAG	NM_014904	RAB11FIP2
NM_014481	APEX2	NM_016623	FAM49B	NM_006162.3	NFATC1	NM_012482	ZNF281	NM_014918	CHSY1
NM_014547	TMOD3	NM_016626	MEX3C	NM_006191	PA2G4	NM_013245	VPS4A	NM_014947.3	FOXJ3
NM_014554	SENP1	NM_016823	CRK	NM_006195	PBX3	NM_013254	TBK1	NM_014952	BAHD1
NM_014572	LATS2	NM_017415	KLHL3	NM_006196	PCBP1	NM_013261	PPARGC1A	NM_014959	CARD8
NM_014573	TMEM97	NM_017423	GALNT7	NM_006206	PDGFRA	NM_013336	SEC61A1	NM_014999	RAB21
NM_014647	KIAA0430	NM_017510	TMED9	NM_006237	POU4F1	NM_013374	PDCD6IP	NM_015000	STK38L
NM_014661	FAM53B	NM_017548	CDV3	NM_006267	RANBP2	NM_013396	USP25	NM_015001	SPEN
NM_014666.2	CLINT1	NM_017580	ZRANB1	NM_006270	RRAS	NM_013449	BAZ2A	NM_015045	WAPAL
NM_014730	MLEC	NM_017582	UBE2Q1	NM_006282	STK4	NM_014002.3	IKBKE	NM_015093	TAB2
NM_014762	DHCR24	NM_017617	Notch1	NM_006298	ZNF192	NM_014028	OSTM1	NM_015138	RTF1
NM_014795	SIP1	NM_017617.3	Notch-1	NM_006306	SMC1A	NM_014030	GIT1	NM_015171.2	XPO6
NM_014813	LRIG2	NM_017789	SEMA4C	NM_006310	NPEPPS	NM_014034	ASF1A	NM_015172	BAT2L2
NM_014819	PJA2	NM_017798	YTHDF1	NM_006313	USP15	NM_014112	TRPS1	NM_015205.2	ATP11A
NM_014901	RNF44	NM_017822	C12orf41	NM_006315	PCGF3	NM_014117	C16orf72	NM_015215	CAMTA1
NM_014904	RAB11FIP2	NM_017824	2012-03-05	NM_006320	PGRMC2	NM_014141	CNTNAP2	NM_015270	Adcy6
NM_014918	CHSY1	NM_017831	RNF125	NM_006373	VAT1	NM_014222	NDUFA8	NM_015271	TRIM2
NM_014923	FNDC3A	NM_017867	FLJ20534	NM_006380	APPBP2	NM_014232	VAMP2	NM_015291	DNAJC16
NM_014959	CARD8	NM_017912	HERC6	NM_006409	ARPC1A	NM_014278	HSPA4L	NM_015321	CRTC1
NM_014999	RAB21	NM_017913	CDC37L1	NM_006415	SPTLC1	NM_014280	DNAJC8	NM_015375.2	RIPK5
NM_015001	SPEN	NM_017941	HLC-8	NM_006416	SLC35A1	NM_014298	QPRT	NM_015382	HECTD1
NM_015023	WDTC1	NM_017994	C7orf42	NM_006426	DPYSL4	NM_014301	ISCU	NM_015397	DCAF12
NM_015045	WAPAL	NM_018013	SOBP	NM_006460	HEXIM1	NM_014325	CORO1C	NM_015443	KIAA1267
NM_015055	SWAP70	NM_018014	BCL11A	NM_006472	TXNIP	NM_014331.3	SLC7A11	NM_015447	CAMSAP1
NM_015092	SMG1	NM_018085	IPO9	NM_006496	GNAI3	NM_014333	IGSF4	NM_015455	CNOT6
NM_015094	HIC2	NM_018113	LMBR1L	NM_006595	API-5	NM_014335	EID1	NM_015457	ZDHHC5
NM_015125	CIC	NM_018145	FAM82A2	NM_006628	ARPP19	NM_014372	RNF11	NM_015460	MYRIP
NM_015138	RTF1	NM_018178	GOLPH3L	NM_006654	FRS2	NM_014454	SESN1	NM_015475	FAM98A
NM_015155	LARP4B	NM_018184	ARL8B	NM_006660	CLPX	NM_014456	PDCD4	NM_015477	SIN3A
NM_015176.2	FBXO28	NM_018208	ETNK2	NM_006724	MAP3K4	NM_014456.3	PDCD4	NM_015483	KBTBD2
NM_015215	CAMTA1	NM_018263	ASXL2	NM_006734	HIVEP2	NM_014473	DIMT1L	NM_015554	GLCE
NM_015317	PUM2	NM_018307	RHOT1	NM_006746	SCML1	NM_014521	SH3BP4	NM_015630	EPC2
NM_015321	CRTC1	NM_018330	KIAA1598	NM_006759	UGP2	NM_014554	SENP1	NM_015676	C14orf109
NM_015397	DCAF12	NM_018364	RSBN1	NM_006763	BTG2	NM_014572	LATS2	NM_015678	NBEA
NM_015443	KIAA1267	NM_018449.2	UBAP2	NM_006763.2	BTG2	NM_014573	TMEM97	NM_015844	MBD1
NM_015447	CAMSAP1	NM_018451	CENPJ	NM_006777	ZBTB33	NM_014577	BRD1	NM_015948	SLC35B3
NM_015477	SIN3A	NM_018479	ECHDC1	NM_006803.3	AP3M2	NM_014746	RNF144A	NM_016026	RDH11
NM_015516	E2IG4	NM_018509	LRRC59	NM_006832	FERMT2	NM_014748	SNX17	NM_016048	ISOC1
NM_015554	GLCE	NM_018569	AP1AR	NM_006915	RP2	NM_014810	CEP350	NM_016072	GOLT1B
NM_015627	ARH	NM_018695.2	ERBB2IP	NM_006931	SLC2A3	NM_014813	LRIG2	NM_016076	PPPDE1
NM_015630	EPC2	NM_018703	RBBP6	NM_006996	SLC19A2	NM_014819	PJA2	NM_016140	CGI-38
NM_015635	GAPVD1	NM_018970	GPR85	NM_007005	TLE4	NM_014824	FCHSD2	NM_016152	RARB
NM_015676	C14orf109	NM_019027	RBM47	NM_007013	WWP1	NM_014888	FAM3C	NM_016201	AMOTL2
NM_015702	C2ORF25	NM_019074	DLL4	NM_007054	KIF3A	NM_014901	RNF44	NM_016248	AKAP11
NM_015844	MBD1	NM_019083	FLJ10287	NM_007085	FSTL1	NM_014904	RAB11FIP2	NM_016281	TAOK3
NM_015948	SLC35B3	NM_019096	GTPBP2	NM_007146	VEZF1	NM_014918	CHSY1	NM_016369.3	CLDN18
NM_016006	ABHD5	NM_019848	SLC10A3	NM_007170	TESK2	NM_014939	KIAA1012	NM_016370	Rab9B
NM_016018	PHF20L1	NM_019885	CYP26B1	NM_007192	SUPT16H	NM_014946	SPAST	NM_016374	ARID4B
NM_016021	UBE2J1	NM_020150	SAR1A	NM_007222	ZHX1	NM_014947	FOXJ3	NM_016441	CRIM1
NM_016026	RDH11	NM_020177	FEM1C	NM_007235	XPOT	NM_014947.3	FOXJ3	NM_016577.3	RAB6B
NM_016048	ISOC1	NM_020179	C11orf75	NM_007259	VPS45A	NM_014959	CARD8	NM_016604	KDM3B
NM_016076	PPPDE1	NM_020310.2	MNT	NM_007269	STXBP3	NM_014999	RAB21	NM_016605	FAM53C
NM_016131	RAB10	NM_020357	PCNP	NM_007275	TUSC2	NM_015001	SPEN	NM_016623	FAM49B
NM_016140	CGI-38	NM_020382.3	SET8	NM_007294.3	BRCA1	NM_015045	WAPAL	NM_016626	MEX3C
NM_016152	RARB	NM_020452	ATP8B2	NM_007295	BRCA1	NM_015054	UHRF1BP1L	NM_016823	CRK
NM_016169	Sufu	NM_020456	C13orf1	NM_007305	BRCA1	NM_015092	SMG1	NM_017423	GALNT7
NM_016248	AKAP11	NM_020457	THAP11	NM_007315.3	STAT-1	NM_015093	TAB2	NM_017426	NUP54
NM_016252	BIRC6	NM_020474.3	GALNT1	NM_007317.1	KIF22	NM_015094	HIC2	NM_017456	CYTH1
NM_016322	RAB14	NM_020673	RAB22A	NM_007361	NID2	NM_015125	CIC	NM_017548	CDV3
NM_016333	SRRM2	NM_020698	TMCC3	NM_012081	ELL2	NM_015138	RTF1	NM_017580	ZRANB1
NM_016370	Rab9B	NM_020750	XPO5	NM_012082	ZFPM2	NM_015149	RGL1	NM_017582	UBE2Q1
NM_016376	ANKFY1	NM_020771	HACE1	NM_012082.3	FOG2	NM_015156	RCOR1	NM_017610	RNF111
NM_016441	CRIM1	NM_020772	NUFIP2	NM_012104	BACE1	NM_015163	TRIM9	NM_017617	Notch1
NM_016454	TMEM85	NM_020796	SEMA6A	NM_012115.3	CASP8AP2	NM_015171.2	XPO6	NM_017617.3	Notch-1
NM_016623	FAM49B	NM_020804	PACSIN1	NM_012154	EIF2C2	NM_015205.2	ATP11A	NM_017623	CNNM3
NM_016626	MEX3C	NM_020808	SIPA1L2	NM_012164	FBXW2	NM_015215	CAMTA1	NM_017658	KLHL28
NM_016651	DACT1	NM_020854	KIAA1468	NM_012199	EIF2C1	NM_015270	Adcy6	NM_017770	ELOVL2
NM_016839	RBMS1	NM_020963	MOV10	NM_012238	SIRT1	NM_015271	TRIM2	NM_017789	SEMA4C
NM_017415	KLHL3	NM_021111	RECK	NM_012302	LPHN2	NM_015291	DNAJC16	NM_017798	YTHDF1
NM_017548	CDV3	NM_021133	RNASEL	NM_012316	KPNA6	NM_015321	CRTC1	NM_018364	RSBN1
NM_017582	UBE2Q1	NM_021242	MID1IP1	NM_012317	LDOC1	NM_015375.2	RIPK5	NM_018449.2	UBAP2
NM_017617	Notch1	NM_021644	HNRNPH3	NM_012325	MAPRE1	NM_015382	HECTD1	NM_018451	CENPJ
NM_017617.3	Notch-1	NM_021809	TGIF2	NM_012333	MYCBP	NM_015397	DCAF12	NM_018479	ECHDC1
NM_017637	BNC2	NM_021813.2	BACH2	NM_012340	NFAT1	NM_015443	KIAA1267	NM_018509	LRRC59
NM_017644	KLHL24	NM_021873.2	CDC25B	NM_012405	ICMT	NM_015447	CAMSAP1	NM_018569	AP1AR
NM_017770	ELOVL2	NM_021925	FLJ21820	NM_012406	PRDM4	NM_015455	CNOT6	NM_018695.2	ERBB2IP
NM_017779	DEPDC1	NM_021946	BCORL1	NM_012421	RLF	NM_015457	ZDHHC5	NM_018703	RBBP6
NM_017785	FLJ20364	NM_022073.3	EGLN3	NM_012448	STAT5B	NM_015460	MYRIP	NM_018970	GPR85
NM_017789	SEMA4C	NM_022075	LASS2	NM_012482	ZNF281	NM_015475	FAM98A	NM_019027	RBM47
NM_017824	2012-03-05	NM_022130	GOLPH3	NM_013230	CD24	NM_015477	SIN3A	NM_019074	DLL4
NM_017831	RNF125	NM_022173	TIA1	NM_013233	STK39	NM_015483	KBTBD2	NM_019083	FLJ10287
NM_017851	PARP16	NM_022353	OSGEPL1	NM_013245	VPS4A	NM_015554	GLCE	NM_019096	GTPBP2
NM_017867	FLJ20534	NM_022566	MESDC1	NM_013261	PPARGC1A	NM_015630	EPC2	NM_019848	SLC10A3
NM_017912	HERC6	NM_022581	Cshl1	NM_013282.3	UHRF1	NM_015676	C14orf109	NM_019885	CYP26B1
NM_017913	CDC37L1	NM_022658	HOXC8	NM_013296	GPSM2	NM_015678	NBEA	NM_020150	SAR1A
NM_017941	HLC-8	NM_022730	COPS7B	NM_013374	PDCD6IP	NM_015844	MBD1	NM_020177	FEM1C
NM_017966	FLJ20847	NM_022735	ACBD3	NM_013396	USP25	NM_015948	SLC35B3	NM_020179	C11orf75
NM_017994	FLJ10099	NM_022758	C6orf106	NM_013438	UBQLN1	NM_016026	RDH11	NM_020310.2	MNT
NM_018014	BCL11A	NM_022763.3	FNDC3b	NM_013443	ST6GALNAC6	NM_016048	ISOC1	NM_020357	PCNP
NM_018023	YEATS2	NM_022903	CCDC71	NM_013446	MKRN1	NM_016072	GOLT1B	NM_020382.3	SET8
NM_018090	FLJ10420	NM_023003	TM6SF1	NM_013448	BAZ1A	NM_016076	PPPDE1	NM_020452	ATP8B2
NM_018115	SDAD1	NM_023016	ANKRD57	NM_013449	BAZ2A	NM_016140	CGI-38	NM_020456	C13orf1
NM_018178	GOLPH3L	NM_023928.3	AACS	NM_014002.3	IKBKE	NM_016152	RARB	NM_020457	THAP11
NM_018179	ATF7IP	NM_023934	FUNDC2	NM_014023	WDR37	NM_016201	AMOTL2	NM_020474.3	GALNT1
NM_018184	ARL8B	NM_023934.3	FUNDC2	NM_014023.3	WDR37	NM_016248	AKAP11	NM_020673	RAB22A
NM_018211	RAVER2	NM_024092	TMEM109	NM_014030	GIT1	NM_016281	TAOK3	NM_020698	TMCC3
NM_018214	LRRC1	NM_024111	CHAC1	NM_014033.3	METTL7A	NM_016369.3	CLDN18	NM_020750	XPO5
NM_018226	RNPEPL1	NM_024293	FAM134A	NM_014034	ASF1A	NM_016370	Rab9B	NM_020771	HACE1
NM_018243	2012-09-11	NM_024408	NOTCH2	NM_014051	TMEM14A	NM_016374	ARID4B	NM_020772	NUFIP2
NM_018246.2	CCDC25	NM_024426	Wt1	NM_014112	TRPS1	NM_016441	CRIM1	NM_020796	SEMA6A
NM_018263	ASXL2	NM_024546	RNF219	NM_014117	C16orf72	NM_016577.3	RAB6B	NM_020804	PACSIN1
NM_018307	RHOT1	NM_024700	SNIP1	NM_014141	CNTNAP2	NM_016604	KDM3B	NM_020808	SIPA1L2
NM_018317	TBC1D19	NM_024721	ZFHX4	NM_014159	SETD2	NM_016605	FAM53C	NM_020854	KIAA1468
NM_018361	AGPAT5	NM_024759	FLJ13955	NM_014189	ADD1	NM_016623	FAM49B	NM_020963	MOV10
NM_018364	RSBN1	NM_024761	MOBKL2B	NM_014222	NDUFA8	NM_016626	MEX3C	NM_021111	RECK
NM_018370	FLJ11259	NM_024835	GGNBP2	NM_014232	VAMP2	NM_016823	CRK	NM_021133	RNASEL
NM_018394	ABHD10	NM_024953	NAA25	NM_014278	HSPA4L	NM_017423	GALNT7	NM_021242	MID1IP1
NM_018442	DCAF6	NM_025069	ZNF703	NM_014280	DNAJC8	NM_017426	NUP54	NM_021644	HNRNPH3
NM_018451	CENPJ	NM_025138	C13orf23	NM_014283	C1orf9	NM_017456	CYTH1	NM_021809	TGIF2
NM_018479	ECHDC1	NM_025151.4	RAB11FIP1	NM_014292	CBX6	NM_017548	CDV3	NM_021813.2	BACH2
NM_018561	MGC20741	NM_025180	Cep63	NM_014298	QPRT	NM_017580	ZRANB1	NM_021873.2	CDC25B
NM_018569	AP1AR	NM_025187	C16orf70	NM_014301	ISCU	NM_017582	UBE2Q1	NM_021925	FLJ21820
NM_018703	RBBP6	NM_025195.2	TRIB1	NM_014331.3	SLC7A11	NM_017610	RNF111	NM_021946	BCORL1
NM_018719	RAM2	NM_025232	REEP4	NM_014333	IGSF4	NM_017617	Notch1	NM_022073.3	EGLN3
NM_018845	LOC55974	NM_025250.2	TTYH3	NM_014335	EID1	NM_017617.3	Notch-1	NM_022075	LASS2
NM_018970	GPR85	NM_030751	ZEB1	NM_014400	LYPD3	NM_017623	CNNM3	NM_022130	GOLPH3
NM_019008	SMCR7L	NM_030762	BHLHE41	NM_014423	AFF4	NM_017658	KLHL28	NM_022173	TIA1
NM_019027	FLJ20273	NM_030802	FAM117A	NM_014454	SESN1	NM_017770	ELOVL2	NM_022353	OSGEPL1
NM_019054	FAM35A	NM_030806	C1orf21	NM_014456	PDCD4	NM_017789	SEMA4C	NM_022566	MESDC1
NM_019074	DLL4	NM_030809	CSRNP2	NM_014456.3	PDCD4	NM_017798	YTHDF1	NM_022581	Cshl1
NM_019083	FLJ10287	NM_030816	ANKRD13C	NM_014458.3	KLHL20	NM_017813	IMPAD1	NM_022658	HOXC8
NM_019096	GTPBP2	NM_030915	LBH	NM_014473	DIMT1L	NM_017824	2012-03-05	NM_022730	COPS7B
NM_019593	GPCPD1	NM_030918	SNX27	NM_014504	RABGEF1	NM_017831	RNF125	NM_022735	ACBD3
NM_019605	SERTAD4	NM_031263	HNRNPK	NM_014554	SENP1	NM_017867	FLJ20534	NM_022758	C6orf106
NM_019885	CYP26B1	NM_031266	HNRNPAB	NM_014572	LATS2	NM_017912	HERC6	NM_022763.3	FNDC3b
NM_019895	C3orf4	NM_031444	C22orf13	NM_014577	BRD1	NM_017913	CDC37L1	NM_022845	CBFB
NM_020066	FMN2	NM_031469	SH3BGRL2	NM_014663	KDM4A	NM_017941	HLC-8	NM_022903	CCDC71
NM_020150	SAR1A	NM_032049	AGTR1	NM_014685	HERPUD1	NM_017943	FBXO34	NM_022903	CCDC71
NM_020177	FEM1C	NM_032103	PPP1R12B	NM_014686	KIAA0355	NM_017958	PLEKHB2	NM_023003	TM6SF1
NM_020179	FN5	NM_032121	MAGT1	NM_014727	MLL4	NM_018013	SOBP	NM_023003	TM6SF1
NM_020184	CNNM4	NM_032124	HDHD2	NM_014757	MAML1	NM_018014	BCL11A	NM_023009	MARCKSL1
NM_020307	CCNL1	NM_032272	MAF1	NM_014778	NUPL1	NM_018061	PRPF38B	NM_023016	ANKRD57
NM_020310.2	MNT	NM_032303	HSDL2	NM_014779	TSC22D2	NM_018085	IPO9	NM_023016	ANKRD57
NM_020340	KIAA1244	NM_032389	ARFGAP2	NM_014795	ZFHX1B	NM_018121	FAM178A	NM_023928.3	AACS
NM_020360	PLSCR3	NM_032435	KIAA1804	NM_014795.3	SIP1	NM_018145	FAM82A2	NM_023928.3	AACS
NM_020456	C13orf1	NM_032497	ZNF559	NM_014810	CEP350	NM_018178	GOLPH3L	NM_023934	FUNDC2
NM_020457	THAP11	NM_032505	KBTBD8	NM_014813	LRIG2	NM_018208	ETNK2	NM_023934	FUNDC2
NM_020673	RAB22A	NM_032552	DAB2IP	NM_014819	PJA2	NM_018211	RAVER2	NM_023934.3	FUNDC2
NM_020698	TMCC3	NM_032557	USP38	NM_014888	FAM3C	NM_018263	ASXL2	NM_023934.3	FUNDC2
NM_020731	AHRR	NM_032682	FOXP1	NM_014901	RNF44	NM_018287	ARHGAP12	NM_024016	HOXB8
NM_020750	XPO5	NM_032682.4	FOXP1	NM_014904	RAB11FIP2	NM_018307	RHOT1	NM_024029	YIPF2
NM_020762	SRGAP1	NM_032796	SYAP1	NM_014912	CPEB3	NM_018364	RSBN1	NM_024038	C19orf43
NM_020771	HACE1	NM_032809	FAM73B	NM_014916	LMTK2	NM_018383	WDR33	NM_024052	C17orf39
NM_020772	NUFIP2	NM_032815.3	NFATC2IP	NM_014918	CHSY1	NM_018449.2	UBAP2	NM_024081	PRRG4
NM_020808	SIPA1L2	NM_032833	PPP1R15B	NM_014923	FNDC3A	NM_018451	CENPJ	NM_024092	TMEM109
NM_020825	CRAMP1L	NM_032982	CASP2	NM_014939	KIAA1012	NM_018479	ECHDC1	NM_024092	TMEM109
NM_020841	OSBPL8	NM_033089	ZCCHC3	NM_014947	FOXJ3	NM_018509	LRRC59	NM_024103	SLC25A23
NM_021111	RECK	NM_033102	prostein	NM_014947.3	FOXJ3	NM_018569	AP1AR	NM_024111	CHAC1
NM_021133	RNASEL	NM_033131	WNT3A	NM_014952	BAHD1	NM_018593	SLC16A10	NM_024111	CHAC1
NM_021198	CTDSP1	NM_033224	PURB	NM_014959	CARD8	NM_018703	RBBP6	NM_024293	FAM134A
NM_021228	SCAF1	NM_033285.3	TP53INP1	NM_014999	RAB21	NM_018890	RAC1	NM_024293	FAM134A
NM_021242	MID1IP1	NM_033296	MRFAP1	NM_015000	STK38L	NM_018959	DAZAP1	NM_024329	EFHD2
NM_021639	GPBP1L1	NM_033331	CDC14B	NM_015001	SPEN	NM_018970	GPR85	NM_024408	NOTCH2
NM_021644	HNRNPH3	NM_033389	SSH2	NM_015020	PHLPP2	NM_019027	RBM47	NM_024408	NOTCH2
NM_021873.2	CDC25B	NM_033414	ZNF622	NM_015023	WDTC1	NM_019074	DLL4	NM_024426	Wt1
NM_021925	FLJ21820	NM_033542	SYS1	NM_015030	FRYL	NM_019083	FLJ10287	NM_024426	Wt1
NM_021961	TEAD1	NM_052886	MAL2	NM_015032	PDS5B	NM_019096	GTPBP2	NM_024513	FYCO1
NM_021975	RELA	NM_052927	KIAA1935	NM_015045	WAPAL	NM_019593	GPCPD1	NM_024529	CDC73
NM_022075	LASS2	NM_053023	ZFP91	NM_015060	AVL9	NM_019597	HNRNPH2	NM_024546	RNF219
NM_022117	TSPYL2	NM_053023.3	ZFP91	NM_015076	CDK11	NM_019605	SERTAD4	NM_024546	RNF219
NM_022152	PP1201	NM_053053	TADA1	NM_015092	SMG1	NM_019606	MEPCE	NM_024561	NAA16
NM_022173	TIA1	NM_053056	CCND1	NM_015093	TAB2	NM_019845	RPRM	NM_024596.3	MCPH1
NM_022353	OSGEPL1	NM_053056.2	CCND1	NM_015094	HIC2	NM_019848	SLC10A3	NM_024700	SNIP1
NM_022365	DNAJC1	NM_053279	FAM167A	NM_015138	RTF1	NM_019885	CYP26B1	NM_024700	SNIP1
NM_022461	AZI2	NM_057182	CCNE1	NM_015143	METAP1	NM_020150	SAR1A	NM_024721	ZFHX4
NM_022465	IKZF4	NM_057749	CCNE2	NM_015171.2	XPO6	NM_020310.2	MNT	NM_024721	ZFHX4
NM_022484	TMEM168	NM_058216	RAD51C	NM_015172	BAT2L2	NM_020317	C1orf63	NM_024759	FLJ13955
NM_022497	MRPS25	NM_058241	CCNT2	NM_015192	PLCB1	NM_020357	PCNP	NM_024759	FLJ13955
NM_022574	GIGYF1	NM_058243	BRD4	NM_015205.2	ATP11A	NM_020457	THAP11	NM_024761	MOBKL2B
NM_022581	Cshl1	NM_078487	CDKN2B	NM_015215	CAMTA1	NM_020651	PELI1	NM_024761	MOBKL2B
NM_022658	HOXC8	NM_080682	VCAM-1	NM_015288	PHF15	NM_020698	TMCC3	NM_024835	GGNBP2
NM_022730	COPS7B	NM_080752	ZSWIM3	NM_015315	LARP1	NM_020718	USP31	NM_024835	GGNBP2
NM_022731	NUCKS1	NM_080867	SOCS4	NM_015321	CRTC1	NM_020750	XPO5	NM_024953	NAA25
NM_022735	ACBD3	NM_130386	COLEC12	NM_015338	ASXL1	NM_020771	HACE1	NM_024953	NAA25
NM_022735.3	ACBD3	NM_130787	AP2A1	NM_015339	ADNP	NM_020772	NUFIP2	NM_025069	ZNF703
NM_022782	MPHOSPH9	NM_133171.3	ELMO2	NM_015349	KIAA0240	NM_020791	TAOK1	NM_025069	ZNF703
NM_022821	ELOVL1	NM_133264	WIPF2	NM_015355	SUZ12	NM_020804	PACSIN1	NM_025076	UXS1
NM_022832.3	USP46	NM_138288	C14orf147	NM_015358	MORC3	NM_020808	SIPA1L2	NM_025133	FBXO11
NM_022833	C9orf88	NM_138300	PYGO2	NM_015374	SUN2	NM_020871	LRCH2	NM_025138	C13orf23
NM_022845.2	CBFB	NM_138387.3	G6PC3	NM_015375.2	RIPK5	NM_020897	HCN3	NM_025146	NAA50
NM_022899	ACTR8	NM_138444	KCTD12	NM_015397	DCAF12	NM_020940	FAM160B1	NM_025151.4	RAB11FIP1
NM_022903	CCDC71	NM_138555	KIF23	NM_015443	KIAA1267	NM_021033	RAP2A	NM_025151.4	RAB11FIP1
NM_023016	ANKRD57	NM_138638	CFL2	NM_015447	CAMSAP1	NM_021035	ZNFX1	NM_025180	Cep63
NM_024092	MGC5508	NM_138819	LOC159091	NM_015455	KIAA1194	NM_021111	RECK	NM_025187	C16orf70
NM_024111	CHAC1	NM_138973	BACE1	NM_015470	RAB11FIP5	NM_021133	RNASEL	NM_025195.2	TRIB1
NM_024293	FAM134A	NM_139015	SPPL3	NM_015471	NSL1	NM_021183	RAP2C	NM_025195.2	TRIB1
NM_024306	FA2H	NM_139135	ARID1A	NM_015477	SIN3A	NM_021198	CTDSP1	NM_025205	EG1
NM_024408	NOTCH2	NM_144570	HN1L	NM_015497	TMEM87A	NM_021224	ZNF462	NM_025232	REEP4
NM_024426	Wt1	NM_144726	RNF145	NM_015534	ZZZ3	NM_021242	MID1IP1	NM_025232	REEP4
NM_024581	FAM184A	NM_144778	MBNL2	NM_015554	GLCE	NM_021644	HNRNPH3	NM_025235	TNKS2
NM_024615	FLJ21308	NM_144963	FAM91A1	NM_015630	EPC2	NM_021813.2	BACH2	NM_025250.2	TTYH3
NM_024700	SNIP1	NM_145185	MAP2K7	NM_015652	C10orf12	NM_021925	FLJ21820	NM_025250.2	TTYH3
NM_024713	C15orf29	NM_145243	OMA1	NM_015676	C14orf109	NM_021946	BCORL1	NM_030627	CPEB4
NM_024721	ZFHX4	NM_145245	EVI5L	NM_015678	NBEA	NM_022041	GAN	NM_030751	ZEB1
NM_024759	FLJ13955	NM_145307	RTKN2	NM_015844	MBD1	NM_022073.3	EGLN3	NM_030762	BHLHE41
NM_024761	MOBKL2B	NM_145341	PDCD4	NM_015853	LOC51035	NM_022075	LASS2	NM_030762	BHLHE41
NM_024774	FLJ21924	NM_145690.2	YWHAZ	NM_015869.4	PPARG	NM_022173	TIA1	NM_030802	FAM117A
NM_024792	CT120	NM_145701	CDCA4	NM_015891	CDC40	NM_022353	OSGEPL1	NM_030802	FAM117A
NM_024835	GGNBP2	NM_145733	2012-09-03	NM_015902	UBR5	NM_022581	Cshl1	NM_030806	C1orf21
NM_024944	CHODL	NM_145805	ISL2	NM_015948	SLC35B3	NM_022650	RASA1	NM_030806	C1orf21
NM_024953	NAA25	NM_145808	MTPN	NM_016019	LUC7L2	NM_022658	HOXC8	NM_030809	CSRNP2
NM_025180	Cep63	NM_145905	HMGA1	NM_016021	UBE2J1	NM_022730	COPS7B	NM_030816	ANKRD13C
NM_030571	NDFIP1	NM_147188	FBXO22	NM_016026	RDH11	NM_022731	NUCKS1	NM_030816	ANKRD13C
NM_030751	ZEB1	NM_148174	AZIN1	NM_016041	DERL2	NM_022735	ACBD3	NM_030915	LBH
NM_030806	C1orf21	NM_148894	BOD1L	NM_016048	ISOC1	NM_022758	C6orf106	NM_030915	LBH
NM_030816	ANKRD13C	NM_152238	SNX7	NM_016076	PPPDE1	NM_022780	RMND5A	NM_030918	SNX27
NM_030918	SNX27	NM_152450	FAM81A	NM_016107	ZFR	NM_022845	CBFB	NM_030937	CCNL2
NM_030935	THG-1	NM_152553	RNF217	NM_016133	INSIG2	NM_022903	CCDC71	NM_031263	HNRNPK
NM_031243	HNRNPA2B1	NM_152594	SPRED1	NM_016140	CGI-38	NM_023003	TM6SF1	NM_031263	HNRNPK
NM_031263	HNRNPK	NM_152624	DCP2	NM_016152	RARB	NM_023016	ANKRD57	NM_031266	HNRNPAB
NM_031437	RASSF5	NM_152660	FAM76A	NM_016224	SNX9	NM_023928.3	AACS	NM_031266	HNRNPAB
NM_031444	C22orf13	NM_152683	FLJ33167	NM_016230	NCB5OR	NM_023929	ZBTB10	NM_031267	CDK13
NM_031469	SH3BGRL2	NM_152729	NT5C2L1	NM_016248	AKAP11	NM_023934	FUNDC2	NM_031407	HUWE1
NM_031866	FZD8	NM_152787	TAB3	NM_016252	BIRC6	NM_023934.3	FUNDC2	NM_031444	C22orf13
NM_031942	CDCA7	NM_152837	SNX16	NM_016299	HSPA14	NM_024052	C17orf39	NM_031469	SH3BGRL2
NM_031990	PTBP1	NM_153029	N4BP1	NM_016333	SRRM2	NM_024081	PRRG4	NM_031469	SH3BGRL2
NM_032103	PPP1R12B	NM_153207	AEBP2	NM_016343	CENPF	NM_024111	CHAC1	NM_031990	PTBP1
NM_032124	HDHD2	NM_153367	ZCCHC24	NM_016350	NIN	NM_024293	FAM134A	NM_032015	RNF26
NM_032139	ANKRD27	NM_153607	C5orf41	NM_016369.3	CLDN18	NM_024408	NOTCH2	NM_032049	AGTR1
NM_032156	C1QDC1	NM_153632	HOXA3	NM_016370	Rab9B	NM_024426	Wt1	NM_032049	AGTR1
NM_032236	USP48	NM_153675	FOXA2	NM_016433	GLTP	NM_024513	FYCO1	NM_032103	PPP1R12B
NM_032303	HSDL2	NM_153715	HOXA10	NM_016441	CRIM1	NM_024546	RNF219	NM_032121	MAGT1
NM_032367	ZBED3	NM_153812	PHF13	NM_016444	ZNF226	NM_024551	ADIPOR2	NM_032124	HDHD2
NM_032389	ARFGAP2	NM_153827	MINK1	NM_016482	C9orf78	NM_024721	ZFHX4	NM_032272	MAF1
NM_032497	ZNF559	NM_170708	LMNA	NM_016544	DNAJC27	NM_024759	FLJ13955	NM_032303	HSDL2
NM_032525	MGC4083	NM_172070	UBR3	NM_016569	TBX3	NM_024761	MOBKL2B	NM_032389	ARFGAP2
NM_032558	HIATL1	NM_172230	SYVN1	NM_016577.3	RAB6B	NM_024835	GGNBP2	NM_032435	KIAA1804
NM_032809	FAM73B	NM_173470	MMGT1	NM_016603	C5orf5	NM_024940	DOCK5	NM_032497	ZNF559
NM_032837	FAM104A	NM_173473	C10orf104	NM_016604	KDM3B	NM_024953	NAA25	NM_032505	KBTBD8
NM_032982	CASP2	NM_173475	DCUN1D3	NM_016607	ARMCX3	NM_025069	ZNF703	NM_032552	DAB2IP
NM_033046.2	RTKN	NM_173511.3	ALS2CR13	NM_016623	FAM49B	NM_025138	C13orf23	NM_032557	USP38
NM_033055	HIAT1	NM_173826	C3orf23	NM_016626	MEX3C	NM_025151.4	RAB11FIP1	NM_032682	FOXP1
NM_033089	ZCCHC3	NM_175636	RUNX1T1	NM_016653	ZAK	NM_025180	Cep63	NM_032682.4	FOXP1
NM_033116	NEK9	NM_175744.4	RhoC	NM_016823	CRK	NM_025187	C16orf70	NM_032796	SYAP1
NM_033131	WNT3A	NM_177422	EIF2C3	NM_017420	SIX4	NM_025195.2	TRIB1	NM_032809	FAM73B
NM_033161	SURF4	NM_178426	ARNT	NM_017423	GALNT7	NM_025250.2	TTYH3	NM_032815.3	NFATC2IP
NM_033224	PURB	NM_178815	ARL5B	NM_017426	NUP54	NM_030627	CPEB4	NM_032833	PPP1R15B
NM_033331	CDC14B	NM_178830	C19orf47	NM_017510	TMED9	NM_030762	BHLHE41	NM_032982	CASP2
NM_033332	CDC14B	NM_181054	HIF1A	NM_017548	CDV3	NM_030782	CLPTM1L	NM_033089	ZCCHC3
NM_033389	SSH2	NM_181492	TCF20	NM_017580	ZRANB1	NM_030796	ECOP	NM_033102	prostein
NM_033414	ZNF622	NM_181672	OGT	NM_017582	UBE2Q1	NM_030796.3	ECOP	NM_033131	WNT3A
NM_033542	SYS1	NM_181690.1	AKT3	NM_017617	Notch1	NM_030806	C1orf21	NM_033224	PURB
NM_052925	LENG8	NM_181839	PKIA	NM_017617.3	Notch-1	NM_030809	CSRNP2	NM_033285.3	TP53INP1
NM_052927	KIAA1935	NM_181886	UBE2D3	NM_017629	EIF2C4	NM_031263	HNRNPK	NM_033296	MRFAP1
NM_053023	ZFP91	NM_182503	ADAT2	NM_017632	CDKN2AIP	NM_031469	SH3BGRL2	NM_033331	CDC14B
NM_053056	CCND1	NM_182646	CPEB2	NM_017633	FAM46A	NM_032049	AGTR1	NM_033389	SSH2
NM_053279	FAM167A	NM_182729	TXNRD1	NM_017694	MFSD6	NM_032124	HDHD2	NM_033414	ZNF622
NM_057175	TBDN100	NM_182757	RNF144B	NM_017789	SEMA4C	NM_032139	ANKRD27	NM_033542	SYS1
NM_057178	RFFL	NM_182763	MCL1	NM_017798	YTHDF1	NM_032272	MAF1	NM_052886	MAL2
NM_057179	TWIST2	NM_182907	PRDM1	NM_017824	2012-03-05	NM_032287	LDOC1L	NM_052927	KIAA1935
NM_057182	CCNE1	NM_182972	IRF2BP2	NM_017831	RNF125	NM_032303	HSDL2	NM_053023	ZFP91
NM_057749	CCNE2	NM_183001.4	SHC1	NM_017867	FLJ20534	NM_032312	YIPF4	NM_053023.3	ZFP91
NM_058216	RAD51C	NM_183004	EIF5	NM_017877	C2orf18	NM_032389	ARFGAP2	NM_053053	TADA1
NM_058241	CCNT2	NM_194247	HNRNPA3	NM_017912	HERC6	NM_032435	KIAA1804	NM_053056	CCND1
NM_058243	BRD4	NM_194332	RNF38	NM_017913	CDC37L1	NM_032497	ZNF559	NM_053056.2	CCND1
NM_080752	ZSWIM3	NM_194449	PHLPP1	NM_017922	PRPF39	NM_032505	KBTBD8	NM_053279	FAM167A
NM_080867	SOCS4	NM_198321.3	GALNT10	NM_017941	HLC-8	NM_032569	GLYR1	NM_057182	CCNE1
NM_130468	D4ST1	NM_198337	INSIG1	NM_017994	C7orf42	NM_032682.4	FOXP1	NM_057749	CCNE2
NM_130787	AP2A1	NM_198401	ANKRD46	NM_017998	C9orf40	NM_032711	MAFG	NM_058216	RAD51C
NM_133496	SLC30A7	NM_198450	APOOL	NM_018002	OXR1	NM_032804	ADO	NM_058241	CCNT2
NM_134442	CREB1	NM_198527	HDDC3	NM_018013	SOBP	NM_032809	FAM73B	NM_058243	BRD4
NM_138288	C14orf147	NM_199181	C20orf117	NM_018014	BCL11A	NM_032815.3	NFATC2IP	NM_078487	CDKN2B
NM_138335	GNPDA2	NM_199189	MATR3	NM_018092	NETO2	NM_032982	CASP2	NM_080682	VCAM-1
NM_138473	SP1	NM_199205	KIAA1967	NM_018098	ECT2	NM_033089	ZCCHC3	NM_080752	ZSWIM3
NM_138555	KIF23	NM_199246	cyclin G1	NM_018111	C19orf73	NM_033131	WNT3A	NM_080867	SOCS4
NM_138621	BCL2L11	NM_201269	ZNF644	NM_018178	GOLPH3L	NM_033132	ZIC5	NM_130386	COLEC12
NM_138638	CFL2	NM_203364	CAPRIN1	NM_018208	ETNK2	NM_033224	PURB	NM_130787	AP2A1
NM_138785	C6orf72	NM_203394	E2F7	NM_018263	ASXL2	NM_033331	CDC14B	NM_133171.3	ELMO2
NM_138819	LOC159091	NM_203463	LASS6	NM_018284	GBP3	NM_033389	SSH2	NM_133264	WIPF2
NM_138927	SON	NM_203506	GRB2	NM_018286	TMEM100	NM_033414	ZNF622	NM_138288	C14orf147
NM_139012	MAPK14	NM_205768	ZNF238	NM_018307	RHOT1	NM_033505	EPT1	NM_138300	PYGO2
NM_139015	SPPL3	NM_206853	QKI	NM_018317	TBC1D19	NM_033542	SYS1	NM_138387.3	G6PC3
NM_139168	SFRS12	NM_206866	BACH-1	NM_018330	KIAA1598	NM_052827	CDK2	NM_138387.3	G6PC3
NM_144503	F11R	NM_207040	TCF12	NM_018360	TXLNG	NM_052876	NAC-1	NM_138396	2012-03-09
NM_144563	RPIA	NM_207171	POGZ	NM_018364	RSBN1	NM_052886	MAL2	NM_138426	Glcci1
NM_144578	C14orf32	NM_207297	MBNL1	NM_018416	FOXJ2	NM_052927	KIAA1935	NM_138444	KCTD12
NM_144720	JAKMIP1	NM_213611	SLC25A3	NM_018421	TBC1D2	NM_053056	CCND1	NM_138555	KIF23
NM_144778	MBNL2			NM_018449.2	UBAP2	NM_053056.2	CCND1	NM_138555	KIF23
NM_145185	MAP2K7			NM_018451	CENPJ	NM_053279	FAM167A	NM_138638	CFL2
NM_145204	SENP8			NM_018479	ECHDC1	NM_057175	NAA15	NM_138819	LOC159091
NM_145243	OMA1			NM_018492	TOPK	NM_057182	CCNE1	NM_138927	SON
NM_145245	EVI5L			NM_018509	LRRC59	NM_057749	CCNE2	NM_138967	SCAMP5
NM_145257	C1orf96			NM_018566	YOD1	NM_058216	RAD51C	NM_139015	SPPL3
NM_145307	RTKN2			NM_018584	CAMK2N1	NM_058241	CCNT2	NM_139071	SMARCD1
NM_145341	PDCD4			NM_018593	SLC16A10	NM_078467	CDKN1A	NM_139168	SFRS12
NM_145648	SLC15A4			NM_018695.2	ERBB2IP	NM_078487	CDKN2B	NM_144778	MBNL2
NM_145693	LPIN1			NM_018703	RBBP6	NM_080682	VCAM-1	NM_144949	SOCS5
NM_145701	CDCA4			NM_018841	GNG12	NM_080752	ZSWIM3	NM_145185	MAP2K7
NM_145733	2012-09-03			NM_018970	GPR85	NM_080836	STK35	NM_145243	OMA1
NM_145808	MTPN			NM_018992	KCTD5	NM_080867	SOCS4	NM_145245	EVI5L
NM_145905	HMGA1			NM_019027	RBM47	NM_130787	AP2A1	NM_145257	C1orf96
NM_147156	SGMS1			NM_019058	DDIT4	NM_133264	WIPF2	NM_145341	PDCD4
NM_147188	FBXO22			NM_019071	ING3	NM_138288	C14orf147	NM_145690.2	YWHAZ
NM_148174	AZIN1			NM_019074	DLL4	NM_138300	PYGO2	NM_145701	CDCA4
NM_152237	GAS2L1			NM_019083	FLJ10287	NM_138387.3	G6PC3	NM_145733	2012-09-03
NM_152261	MGC17943			NM_019096	GTPBP2	NM_138396	2012-03-09	NM_145805	ISL2
NM_152285	ARRDC1			NM_019102	HOXA5	NM_138426	Glcci1	NM_145808	MTPN
NM_152352	C18orf19			NM_019555	ARHGEF3	NM_138555	KIF23	NM_145905	HMGA1
NM_152450	FAM81A			NM_019595	ITSN2	NM_138638	CFL2	NM_148174	AZIN1
NM_152527	SLC16A14			NM_019597	HNRNPH2	NM_138819	LOC159091	NM_152271	LONRF1
NM_152553	RNF217			NM_019606	MEPCE	NM_138927	SON	NM_152405	JMY
NM_152594	SPRED1			NM_019848	SLC10A3	NM_138967	SCAMP5	NM_152450	FAM81A
NM_152624	DCP2			NM_019885	CYP26B1	NM_139015	SPPL3	NM_152553	RNF217
NM_152660	FAM76A			NM_019891	ERO1LB	NM_139071	SMARCD1	NM_152594	SPRED1
NM_152683	FLJ33167			NM_020126	SPHK2	NM_139168	SFRS12	NM_152624	DCP2
NM_152729	NT5C2L1			NM_020134	DPYSL5	NM_144778	MBNL2	NM_152660	FAM76A
NM_152787	TAB3			NM_020137	GRIPAP1	NM_144949	SOCS5	NM_152683	FLJ33167
NM_152792	FLJ25084			NM_020150	SAR1A	NM_145185	MAP2K7	NM_152729	NT5C2L1
NM_152837	SNX16			NM_020177	FEM1C	NM_145243	OMA1	NM_152787	TAB3
NM_153029	N4BP1			NM_020193	C11orf30	NM_145245	EVI5L	NM_152837	SNX16
NM_153186	ANKRD15			NM_020310.2	MNT	NM_145257	C1orf96	NM_152877	FAS
NM_153207	AEBP2			NM_020317	C1orf63	NM_145341	PDCD4	NM_152903	KBTBD6
NM_153367	C10orf56			NM_020357	PCNP	NM_145690.2	YWHAZ	NM_153029	N4BP1
NM_153607	C5orf41			NM_020362	C1orf128	NM_145701	CDCA4	NM_153207	AEBP2
NM_153632	HOXA3			NM_020390	EIF5A2	NM_145733	2012-09-03	NM_153437	ODF2
NM_153693	HOXC6			NM_020440	PTGFRN	NM_145805	ISL2	NM_153607	C5orf41
NM_153715	HOXA10			NM_020452	ATP8B2	NM_145808	MTPN	NM_153632	HOXA3
NM_153827	MINK1			NM_020457	THAP11	NM_145905	HMGA1	NM_153695	ZNF367
NM_170735.5	BDNF			NM_020644	TMEM9B	NM_148174	AZIN1	NM_153715	HOXA10
NM_172037	RDH10			NM_020647	JPH1	NM_152271	LONRF1	NM_153812	PHF13
NM_172070	UBR3			NM_020651	PELI1	NM_152405	JMY	NM_153827	MINK1
NM_172105	EYA4			NM_020673	RAB22A	NM_152450	FAM81A	NM_170709	SGK3
NM_172390	NFATC1			NM_020698	TMCC3	NM_152553	RNF217	NM_172037	RDH10
NM_173470	MMGT1			NM_020750	XPO5	NM_152594	SPRED1	NM_172070	UBR3
NM_173473	C10orf104			NM_020771	HACE1	NM_152624	DCP2	NM_172070	UBR3
NM_173607	C14orf24			NM_020772	NUFIP2	NM_152660	FAM76A	NM_172105	EYA4
NM_173797	PAPD4			NM_020796	SEMA6A	NM_152683	FLJ33167	NM_172230	SYVN1
NM_173822	FAM126B			NM_020808	SIPA1L2	NM_152729	NT5C2L1	NM_172390	NFATC1
NM_173826	C3orf23			NM_020854	KIAA1468	NM_152787	TAB3	NM_173470	MMGT1
NM_175636	RUNX1T1			NM_020904.2	PLEKHA4	NM_152837	SNX16	NM_173473	C10orf104
NM_175744.4	RhoC			NM_020963	MOV10	NM_152877	FAS	NM_173473	C10orf104
NM_175866	KIS			NM_021033	RAP2A	NM_152903	KBTBD6	NM_173475	DCUN1D3
NM_178234	TUSC3			NM_021035	ZNFX1	NM_153029	N4BP1	NM_173478	CNTD1
NM_178439	GCL			NM_021111	RECK	NM_153207	AEBP2	NM_173511.3	ALS2CR13
NM_178507	NS5ATP13TP2			NM_021133	RNASEL	NM_153437	ODF2	NM_173517	VKORC1L1
NM_178830	C19orf47			NM_021137	TNFAIP1	NM_153607	C5orf41	NM_173602	DIP2B
NM_181054	HIF1A			NM_021140	KDM6A	NM_153632	HOXA3	NM_173607	C14orf24
NM_181492	TCF20			NM_021224	ZNF462	NM_153695	ZNF367	NM_173797	PAPD4
NM_181672	OGT			NM_021228	SCAF1	NM_153715	HOXA10	NM_173822	FAM126B
NM_181722	LOC285908			NM_021242	MID1IP1	NM_153812	PHF13	NM_173826	C3orf23
NM_181839	PKIA			NM_021633	KLHL12	NM_153827	MINK1	NM_173826	C3orf23
NM_182642	Ctdsp1			NM_021644	HNRNPH3	NM_170709	SGK3	NM_175636	RUNX1T1
NM_182646	CPEB2			NM_021813.2	BACH2	NM_172070	UBR3	NM_175636	RUNX1T1
NM_182729	TXNRD1			NM_021914	CFL2	NM_172230	SYVN1	NM_175744.4	RhoC
NM_182757	RNF144B			NM_021925	FLJ21820	NM_173473	C10orf104	NM_175744.4	RhoC
NM_182763	MCL1			NM_021946	BCORL1	NM_173475	DCUN1D3	NM_175854	PAN3
NM_182972	IRF2BP2			NM_021960	MCL1	NM_173478	CNTD1	NM_175866	KIS
NM_183001.4	SHC1			NM_021978.3	ST14	NM_173511.3	ALS2CR13	NM_178010	SOX5
NM_194281	C18orf37			NM_021992.2	TMSL8	NM_173517	VKORC1L1	NM_178234	TUSC3
NM_194332	RNF38			NM_022073.3	EGLN3	NM_173602	DIP2B	NM_178439	GCL
NM_194449	PHLPP1			NM_022075	LASS2	NM_173826	C3orf23	NM_178507	NS5ATP13TP2
NM_198269	HIPK1			NM_022117	TSPYL2	NM_175636	RUNX1T1	NM_178815	ARL5B
NM_198560	LHFPL4			NM_022129.3	PBLD	NM_175744.4	RhoC	NM_178830	C19orf47
NM_198868	TBC1D9B			NM_022130	GOLPH3	NM_175854	PAN3	NM_178830	C19orf47
NM_199072	HIC			NM_022173	TIA1	NM_178010	SOX5	NM_181054	HIF1A
NM_199181	C20orf117			NM_022353	OSGEPL1	NM_178815	ARL5B	NM_181054	HIF1A
NM_201269	ZNF644			NM_022484	TMEM168	NM_178830	C19orf47	NM_181359	IL-6R
NM_203364	CAPRIN1			NM_022497	MRPS25	NM_181054	HIF1A	NM_181492	TCF20
NM_203394	E2F7			NM_022566	MESDC1	NM_181359	IL-6R	NM_181492	TCF20
NM_203463	LASS6			NM_022572	PNKD	NM_181492	TCF20	NM_181672	OGT
NM_206853	QKI			NM_022574	GIGYF1	NM_181672	OGT	NM_181672	OGT
NM_206894	MGC62100			NM_022581	Cshl1	NM_181690.1	AKT3	NM_181690.1	AKT3
NM_207040	TCF12			NM_022650	RASA1	NM_181836	TMED7	NM_181722	LOC285908
NM_207171	POGZ			NM_022658	HOXC8	NM_181839	PKIA	NM_181836	TMED7
NM_207297	MBNL1			NM_022730	COPS7B	NM_181869	APAF1	NM_181839	PKIA
NM_213636	PDLIM7			NM_022735	ACBD3	NM_181886	UBE2D3	NM_181839	PKIA
				NM_022758	C6orf106	NM_182503	ADAT2	NM_181869	APAF1
				NM_022780	RMND5A	NM_182641	BPTF	NM_181886	UBE2D3
				NM_022845	CBFB	NM_182646	CPEB2	NM_182503	ADAT2
				NM_022903	CCDC71	NM_182757	RNF144B	NM_182641	BPTF
				NM_023003	TM6SF1	NM_182763	MCL1	NM_182642	Ctdsp1
				NM_023009	MARCKSL1	NM_182765	HECTD2	NM_182646	CPEB2
				NM_023016	ANKRD57	NM_182943	PLOD2	NM_182646	CPEB2
				NM_023928.3	AACS	NM_182970	RIMS4	NM_182729	TXNRD1
				NM_023934	FUNDC2	NM_182972	IRF2BP2	NM_182757	RNF144B
				NM_023934.3	FUNDC2	NM_183004	EIF5	NM_182757	RNF144B
				NM_024016	HOXB8	NM_183227	RAB23	NM_182763	MCL1
				NM_024029	YIPF2	NM_194071	CREB3L2	NM_182763	MCL1
				NM_024038	C19orf43	NM_194282	LIN54	NM_182765	HECTD2
				NM_024052	C17orf39	NM_194332	RNF38	NM_182943	PLOD2
				NM_024081	PRRG4	NM_194449	PHLPP1	NM_182970	RIMS4
				NM_024092	TMEM109	NM_198057	TSC22D3	NM_182972	IRF2BP2
				NM_024103	SLC25A23	NM_198080	MSRB3	NM_182972	IRF2BP2
				NM_024111	CHAC1	NM_198159	Mitf	NM_183001.4	SHC1
				NM_024293	FAM134A	NM_198321.3	GALNT10	NM_183004	EIF5
				NM_024329	EFHD2	NM_198450	APOOL	NM_183227	RAB23
				NM_024408	NOTCH2	NM_198527	HDDC3	NM_194071	CREB3L2
				NM_024426	Wt1	NM_198551	MIA3	NM_194281	C18orf37
				NM_024513	FYCO1	NM_199181	C20orf117	NM_194282	LIN54
				NM_024529	CDC73	NM_199189	MATR3	NM_194332	RNF38
				NM_024546	RNF219	NM_199246	cyclin G1	NM_194332	RNF38
				NM_024561	NAA16	NM_199454	PRDM16	NM_194449	PHLPP1
				NM_024596.3	MCPH1	NM_201269	ZNF644	NM_194449	PHLPP1
				NM_024700	SNIP1	NM_201516	H2AFV	NM_198057	TSC22D3
				NM_024721	ZFHX4	NM_201559	FOXO3	NM_198080	MSRB3
				NM_024759	FLJ13955	NM_201567	CDC25A	NM_198159	Mitf
				NM_024761	MOBKL2B	NM_203350	ZRANB2	NM_198269	HIPK1
				NM_024835	GGNBP2	NM_203364	CAPRIN1	NM_198321.3	GALNT10
				NM_024953	NAA25	NM_203394	E2F7	NM_198450	APOOL
				NM_025069	ZNF703	NM_203506	GRB2	NM_198527	HDDC3
				NM_025076	UXS1	NM_205768	ZNF238	NM_198551	MIA3
				NM_025133	FBXO11	NM_205860	NR5A2	NM_198560	LHFPL4
				NM_025146	NAA50	NM_206853	QKI	NM_198868	TBC1D9B
				NM_025151.4	RAB11FIP1	NM_206866	BACH-1	NM_199072	HIC
				NM_025165.2	ELL3	NM_207171	POGZ	NM_199181	C20orf117
				NM_025180	Cep63	NM_207297	MBNL1	NM_199181	C20orf117
				NM_025187	C16orf70	NM_207396	RNF207	NM_199189	MATR3
				NM_025195.2	TRIB1	NM_207481	NCKAP5	NM_199246	cyclin G1
				NM_025205	EG1			NM_199454	PRDM16
				NM_025232	REEP4			NM_201269	ZNF644
				NM_025235	TNKS2			NM_201269	ZNF644
				NM_025250.2	TTYH3			NM_201516	H2AFV
				NM_030627	CPEB4			NM_201559	FOXO3
				NM_030762	BHLHE41			NM_201567	CDC25A
				NM_030802	FAM117A			NM_203350	ZRANB2
				NM_030806	C1orf21			NM_203364	CAPRIN1
				NM_030816	ANKRD13C			NM_203364	CAPRIN1
				NM_030915	LBH			NM_203394	E2F7
				NM_030937	CCNL2			NM_203394	E2F7
				NM_031263	HNRNPK			NM_203463	LASS6
				NM_031266	HNRNPAB			NM_203506	GRB2
				NM_031267	CDK13			NM_205768	ZNF238
				NM_031407	HUWE1			NM_205860	NR5A2
				NM_031469	SH3BGRL2			NM_206853	QKI
				NM_031990	PTBP1			NM_206853	QKI
				NM_032015	RNF26			NM_206866	BACH-1
				NM_032049	AGTR1			NM_206894	MGC62100
				NM_032103	PPP1R12B			NM_207040	TCF12
				NM_032121	MAGT1			NM_207171	POGZ
				NM_032124	HDHD2			NM_207171	POGZ
				NM_032246	MEX3B			NM_207297	MBNL1
				NM_032272	MAF1			NM_207297	MBNL1
				NM_032303	HSDL2			NM_207396	RNF207
				NM_032373	RNF159			NM_207481	NCKAP5
				NM_032389	ARFGAP2
				NM_032458	PHF6
				NM_032482	DOT1L
				NM_032497	ZNF559
				NM_032505	KBTBD8
				NM_032557	USP38
				NM_032632	PAPOLA
				NM_032643.3	IRF-5
				NM_032682	FOXP1
				NM_032682.4	FOXP1
				NM_032796	SYAP1
				NM_032809	FAM73B
				NM_032815.3	NFATC2IP
				NM_032827.6	ATOH8
				NM_032833	PPP1R15B
				NM_032982	CASP2
				NM_033025	SYDE1
				NM_033089	ZCCHC3
				NM_033131	WNT3A
				NM_033132	ZIC5
				NM_033219.1	TRIM14
				NM_033224	PURB
				NM_033296	MRFAP1
				NM_033331	CDC14B
				NM_033389	SSH2
				NM_033414	ZNF622
				NM_033542	SYS1
				NM_052927	KIAA1935
				NM_053002	MED12L
				NM_053023	ZFP91
				NM_053053	TADA1
				NM_053056	CCND1
				NM_053056.2	CCND1
				NM_053279	FAM167A
				NM_057182	CCNE1
				NM_057749	CCNE2
				NM_058216	RAD51C
				NM_058241	CCNT2
				NM_078467	CDKN1A
				NM_080489.3	SDCBP2
				NM_080662.2	PEX11G
				NM_080682	VCAM-1
				NM_080752	ZSWIM3
				NM_080798.3	COL13A1
				NM_080867	SOCS4
				NM_130386	COLEC12
				NM_130787	AP2A1
				NM_133171.3	ELMO2
				NM_133264	WIPF2
				NM_134265	WSB1
				NM_134442	CREB1
				NM_138300	PYGO2
				NM_138335	GNPDA2
				NM_138348	FAM105B
				NM_138357	CCDC109A
				NM_138387.3	G6PC3
				NM_138426	Glcci1
				NM_138444	KCTD12
				NM_138555	KIF23
				NM_138638	CFL2
				NM_138711.3	PPARG
				NM_138779	LOC93081
				NM_138819	LOC159091
				NM_138973	BACE1
				NM_139015	SPPL3
				NM_139071	SMARCD1
				NM_139135	ARID1A
				NM_139177	SLC39A11
				NM_139241	FGD4
				NM_139316	AMPH
				NM_144563	RPIA
				NM_144570	HN1L
				NM_144596	TTC8
				NM_144665	SESN3
				NM_144726	RNF145
				NM_144778	MBNL2
				NM_144949	SOCS5
				NM_144963	FAM91A1
				NM_145048	MGC29898
				NM_145185	MAP2K7
				NM_145243	OMA1
				NM_145245	EVI5L
				NM_145341	PDCD4
				NM_145701	CDCA4
				NM_145733	2012-09-03
				NM_145803	TRAF6
				NM_145808	MTPN
				NM_145859	PDCD10
				NM_145905	HMGA1
				NM_148174	AZIN1
				NM_148894	BOD1L
				NM_152238	SNX7
				NM_152261	MGC17943
				NM_152271	LONRF1
				NM_152344	LSM12
				NM_152345	FLJ25555
				NM_152387	KCTD18
				NM_152405	JMY
				NM_152450	FAM81A
				NM_152553	RNF217
				NM_152594	SPRED1
				NM_152622	MIER3
				NM_152624	DCP2
				NM_152660	FAM76A
				NM_152683	FLJ33167
				NM_152718.2	VWCE
				NM_152729	NT5C2L1
				NM_152758	YTHDF3
				NM_152787	TAB3
				NM_152835	LOC149420
				NM_152835.3	PDIK1L
				NM_152837	SNX16
				NM_152877	FAS
				NM_152903	KBTBD6
				NM_152924	ABHD2
				NM_152996	ST6GALNAC3
				NM_153029	N4BP1
				NM_153042	AOF1
				NM_153207	AEBP2
				NM_153260	LRRC57
				NM_153369	KIAA1919
				NM_153607	C5orf41
				NM_153632	HOXA3
				NM_153675	FOXA2
				NM_153693	HOXC6
				NM_153695	ZNF367
				NM_153715	HOXA10
				NM_153812	PHF13
				NM_153827	MINK1
				NM_170708	LMNA
				NM_170709	SGK3
				NM_172070	UBR3
				NM_172226	CAMKK2
				NM_172230	SYVN1
				NM_173039	AQP11
				NM_173473	C10orf104
				NM_173475	DCUN1D3
				NM_173511.3	ALS2CR13
				NM_173595	FLJ34236
				NM_173647	RNF149
				NM_173797	PAPD4
				NM_173822	FAM126B
				NM_173826	C3orf23
				NM_173849	GSC
				NM_175061	JAZF1
				NM_175636	RUNX1T1
				NM_175744.4	RhoC
				NM_175854	PAN3
				NM_175887.2	PRR15
				NM_176814	ZNF800
				NM_177438	DICER1
				NM_178010	SOX5
				NM_178012	TUBB2B
				NM_178123	SESTD1
				NM_178126	FAM134C
				NM_178502	DTX3
				NM_178815	ARL5B
				NM_178818	CKLFSF4
				NM_178830	C19orf47
				NM_181054	HIF1A
				NM_181359	IL-6R
				NM_181504	PIK3R1
				NM_181672	OGT
				NM_181690.1	AKT3
				NM_181715	CRTC2
				NM_181838	UBE2D2
				NM_181839	PKIA
				NM_181869	APAF1
				NM_181886	UBE2D3
				NM_182641	BPTF
				NM_182646	CPEB2
				NM_182715	SYPL1
				NM_182751.2	MCM10
				NM_182757	RNF144B
				NM_182763	MCL1
				NM_182907	PRDM1
				NM_182972	IRF2BP2
				NM_183376	ARRDC4
				NM_194247	HNRNPA3
				NM_194285	SPTY2D1
				NM_194298	SLC16A9
				NM_194314	ZBTB41
				NM_194332	RNF38
				NM_194449	PHLPP1
				NM_197961	DPP8
				NM_198077	C1orf52
				NM_198244	EIF4G1
				NM_198269	HIPK1
				NM_198321.3	GALNT10
				NM_198450	APOOL
				NM_198467	RSBN1L
				NM_198504	PAQR9
				NM_198935	SS18L1
				NM_199181	C20orf117
				NM_199189	MATR3
				NM_199205	KIAA1967
				NM_199246	cyclin G1
				NM_199262	SP6
				NM_201269	ZNF644
				NM_201559	FOXO3
				NM_201567	CDC25A
				NM_201998	SF1
				NM_201999	ELF2
				NM_203301	FBXO33
				NM_203346	HDLBP
				NM_203364	CAPRIN1
				NM_203394	E2F7
				NM_203506	GRB2
				NM_205768	ZNF238
				NM_206853	QKI
				NM_206866	BACH-1
				NM_207012	AP3M1
				NM_207171	POGZ
				NM_207297	MBNL1
				NM_213611	SLC25A3
