# Supplementary material for: Clear cell renal cell carcinoma associated microRNA expression signatures identified by an integrated bioinformatics analysis
Source: J Transl Med. 2013 Jul 10;11:169. doi: 10.1186/1479-5876-11-169 (PMC3740788; doi:10.1186/1479-5876-11-169)
Supplement: Additional file 4 — Enriched GO terms, KEGG pathways and GeneGo pathways shared by 5 datasets. [file 1479-5876-11-169-S4.xls]

## Sheet: Sheet1
Additional file 4 - Enriched GO terms, KEGG pathways and GeneGO pathways shared by 5 datasets
GOTERM_BP_FAT (FDR<0.05)	GOTERM_MF_FAT (FDR<0.05)	KEGG (FDR<0.05)	GeneGO (FDR<0.001)
regulation of cyclin-dependent protein kinase activity	sequence-specific DNA binding	Pathways in cancer	Apoptosis and survival_BAD phosphorylation
transcription	transcription regulator activity	Colorectal cancer	Apoptosis and survival_HTR1A signaling
regulation of transcription, DNA-dependent	transcription repressor activity	Cell cycle	Cell adhesion_Chemokines and adhesion
regulation of transcription from RNA polymerase II promoter	transcription activator activity	Neurotrophin signaling pathway	Cell cycle_Cell cycle (generic schema)
regulation of cell proliferation	transcription factor activity	Renal cell carcinoma	Cell cycle_Influence of Ras and Rho proteins on G1/S Transition
regulation of transcription	DNA binding		Cell cycle_Nucleocytoplasmic transport of CDK/Cyclins
regulation of RNA metabolic process			Cell cycle_Regulation of G1/S transition (part 1)
positive regulation of RNA metabolic process			Cell cycle_Regulation of G1/S transition (part 2)
			Cell cycle_Role of 14-3-3 proteins in cell cycle regulation
			Cytoskeleton remodeling_Cytoskeleton remodeling
			Cytoskeleton remodeling_FAK signaling
			Cytoskeleton remodeling_TGF, WNT and cytoskeletal remodeling
			Development_EGFR signaling pathway
			Development_Endothelin-1/EDNRA signaling
			Development_EPO-induced Jak-STAT pathway
			Development_FGFR signaling pathway
			Development_Flt3 signaling
			Development_Gastrin in cell growth and proliferation
			Development_GM-CSF signaling
			Development_IGF-1 receptor signaling
			Development_Notch Signaling Pathway
			Development_NOTCH-induced EMT
			Development_PIP3 signaling in cardiac myocytes
			Development_Prolactin receptor signaling
			Development_Regulation of epithelial-to-mesenchymal transition (EMT)
			Development_TGF-beta receptor signaling
			Development_TGF-beta-dependent induction of EMT via SMADs
			Development_Thrombopoietin-regulated cell processes
			Development_Thyroliberin signaling
			Development_VEGF signaling and activation
			Development_VEGF signaling via VEGFR2 - generic cascades
			Development_WNT signaling pathway. Part 2
			DNA damage_Brca1 as a transcription regulator
			G-protein signaling_Proinsulin C-peptide signaling
			G-protein signaling_Ras family GTPases in kinase cascades (scheme)
			G-protein signaling_Regulation of p38 and JNK signaling mediated by G-proteins
			Immune response _IFN gamma signaling pathway
			Immune response_CCR5 signaling in macrophages and T lymphocytes
			Immune response_CD16 signaling in NK cells
			Immune response_CD28 signaling
			Immune response_ETV3 affect on CSF1-promoted macrophage differentiation
			Immune response_Fc epsilon RI pathway
			Immune response_IL-15 signaling
			Immune response_IL-2 activation and signaling pathway
			Immune response_IL-5 signalling
			Immune response_IL-6 signaling pathway
			Immune response_MIF-JAB1 signaling
			Immune response_Oncostatin M signaling via MAPK in human cells
			Immune response_Oncostatin M signaling via MAPK in mouse cells
			Muscle contraction_Regulation of eNOS activity in endothelial cells
			Neurophysiological process_Dopamine D2 receptor transactivation of PDGFR in CNS
			Normal and pathological TGF-beta-mediated regulation of cell proliferation
			PGE2 pathways in cancer
			Regulation of CFTR activity (norm and CF)
			Reproduction_GnRH signaling
			Signal transduction_AKT signaling
			Signal transduction_PKA signaling
			Signal transduction_PTEN pathway
			Transcription_CREB pathway
			Transcription_Ligand-dependent activation of the ESR1/SP pathway
