# Supplementary material for: Clear cell renal cell carcinoma associated microRNA expression signatures identified by an integrated bioinformatics analysis
Source: J Transl Med. 2013 Jul 10;11:169. doi: 10.1186/1479-5876-11-169 (PMC3740788; doi:10.1186/1479-5876-11-169)
Supplement: Additional file 5 — Significant GeneGo pathways enriched with both DE-miRNA targets and curated RCC-related genes. [file 1479-5876-11-169-S5.xls]

## Sheet: Sheet1
Additional file 5 - Significant GeneGO pathways enriched with both DE-miRNA targets and curated RCC-related genes.
Pathway map category	Pathway map	Ratio of RCC-related objects	P-value	Pubmed citation count
Cytoskeleton remodeling	TGF, WNT and cytoskeletal remodeling	25/111	2.41e-16
Signal transduction	AKT signaling	17/43	5e-16	70
DNA damage	Brca1 as a transcription regulator	13/30	3.7e-13
Signal transduction	PTEN pathway	15/46	7.79e-13	22
Development	PIP3 signaling in cardiac myocytes	15/47	1.12e-12
Development	Regulation of epithelial-to-mesenchymal transition (EMT)	16/64	1.28e-11	12
Cell cycle	Influence of Ras and Rho proteins on G1/S Transition	14/53	1.14e-10	2
Cytoskeleton remodeling	Cytoskeleton remodeling	18/102	3.3e-10	2
Cell cycle	Regulation of G1/S transition (part 1)	11/38	7.43e-10	4
Transcription	Receptor-mediated HIF regulation	11/39	1.02e-09	7
	Normal and pathological TGF-beta-mediated regulation of cell proliferation	11/33	1.13e-09
Development	VEGF signaling via VEGFR2 - generic cascades	16/84	1.38e-09	1
Development	IGF-1 receptor signaling	13/52	4.08e-09	2
Development	EGFR signaling pathway	14/63	5.54e-09	18
Development	Thrombopoietin-regulated cell processes	11/45	2.89e-08
	PGE2 pathways in cancer	11/55	2.66e-07	1
Development	Prolactin receptor signaling	11/58	4.71e-07
Immune response	Oncostatin M signaling via MAPK in human cells	9/37	5.72e-07
Development	GM-CSF signaling	10/50	9.44e-07	2
Development	EPO-induced Jak-STAT pathway	8/35	4.119e-06
Development	TGF-beta-dependent induction of EMT via SMADs	8/35	4.119e-06
Cell cycle	Regulation of G1/S transition (part 2)	0.269231	5.168e-06
Development	Gastrin in cell growth and proliferation	10/62	7.357e-06	3
Cell adhesion	Chemokines and adhesion	8/38	7.96e-06	5
Immune response	IL-15 signaling	10/64	9.868e-06	3
Development	WNT signaling pathway. Part 2	9/53	1.379e-05	1
Transcription	Ligand-dependent activation of the ESR1/SP pathway	7/30	1.453e-05
Cell cycle	Cell cycle (generic schema)	6/21	1.728e-05	915
Apoptosis and survival	BAD phosphorylation	8/42	1.744e-05	1
Development	VEGF signaling and activation	8/43	2.091e-05	19
Cytoskeleton remodeling	FAK signaling	9/57	2.539e-05	4
Cell cycle	Nucleocytoplasmic transport of CDK/Cyclins	5/14	2.691e-05	2
Transcription	CREB pathway	8/47	4.117e-05	1
G-protein signaling	Ras family GTPases in kinase cascades (scheme)	6/26	6.519e-05
Apoptosis and survival	HTR1A signaling	8/50	6.538e-05
G-protein signaling	Proinsulin C-peptide signaling	8/52	8.732e-05
