# Supplementary material for: Clear cell renal cell carcinoma associated microRNA expression signatures identified by an integrated bioinformatics analysis
Source: J Transl Med. 2013 Jul 10;11:169. doi: 10.1186/1479-5876-11-169 (PMC3740788; doi:10.1186/1479-5876-11-169)
Supplement: Additional file 8 — Active microRNA shared in at least 2 of the 4 mRNA dataset. [file 1479-5876-11-169-S8.xls]

## Sheet: Sheet1
Additional file 8- Active microRNA shared in at least 2 of the 4 mRNA datasets
miRNA	No. of datasets
let.7b	4
miR.1	4
miR.122	4
miR.124	4
miR.125b	4
miR.145	4
miR.149	4
miR.155	4
miR.192	4
miR.197	4
miR.21	4
miR.210	4
miR.218	4
miR.22	4
miR.326	4
miR.346	4
miR.373	4
miR.375	4
miR.378	4
miR.554	4
miR.571	4
miR.591	4
miR.593	4
miR.617	4
miR.619	4
miR.621	4
miR.626	4
miR.627	4
miR.628.5p	4
miR.635	4
miR.647	4
miR.662	4
miR.671.5p	4
miR.766	4
miR.767.5p	4
miR.9	4
miR.922	4
miR.933	4
miR.938	4
miR.942	4
miR.943	4
miR.126.3p	3
miR.129.5p	3
miR.146a	3
miR.16.5p	3
miR.185	3
miR.196a	3
miR.198	3
miR.223	3
miR.29a	3
miR.324.3p	3
miR.335	3
miR.339.5p	3
miR.34a.5p	3
miR.448	3
miR.484	3
miR.486.5p	3
miR.532.5p	3
miR.561	3
miR.574.3p	3
miR.576.3p	3
miR.579	3
miR.581	3
miR.589	3
miR.597	3
miR.602	3
miR.611	3
miR.636	3
miR.637	3
miR.644	3
miR.645	3
miR.744	3
miR.765	3
miR.874	3
miR.885.5p	3
miR.939	3
miR.96	3
miR.138.5p	3
miR.15b.5p	3
miR.184	3
miR.224	3
miR.660	3
miR.105	2
miR.10b	2
miR.135b	2
miR.148b	2
miR.153	2
miR.204	2
miR.24	2
miR.27b	2
miR.30e	2
miR.31	2
miR.338.3p	2
miR.34c.5p	2
miR.361.5p	2
miR.362.3p	2
miR.362.5p	2
miR.384	2
miR.433	2
miR.451	2
miR.486.3p	2
miR.488	2
miR.489	2
miR.504	2
miR.563	2
miR.576.5p	2
miR.578	2
miR.582.3p	2
miR.582.5p	2
miR.585	2
miR.592	2
miR.595	2
miR.601	2
miR.604	2
miR.608	2
miR.613	2
miR.620	2
miR.624	2
miR.628.3p	2
miR.629	2
miR.649	2
miR.657	2
miR.934	2
miR.936	2
miR.95	2
